# Supplementary material for: The needs and opportunities of older laypeople to acquire first aid skills
Source: PLoS One. 2021 Oct 12;16(10):e0255964. doi: 10.1371/journal.pone.0255964 (PMC8509921; doi:10.1371/journal.pone.0255964)
Supplement: S1 Data — (XLSX) [file pone.0255964.s002.xlsx]

## Sheet: DATA_PO
Q1 assess your first aid knowledge	Q2 Which phone number would you call if you needed urgent medical assistance in Slovenia?	Q3 the right ratio of chest compressions and rescue breaths at an adult	Q4 If anyone starts coughing during the eating (due to airway obstruction), we should encourage them to continue to cough.	Q5A We stop severe bleeding by the direct pressure on the bleeding site.	Q5B The amputated part is not placed directly on ice.	Q5C In case of bone and joint injury, a person should not eat and drink.	Q5D After the fracture of a hip, the injured person should be taken to a health facility.	Q6 Would you be willing to give FA, or would you rather leave it to others?	Q7 Have you ever been on first aid training in the past or gained first aid knowledge in any other way?	Q8 IF Q 7 IS YES - How many years have passed since your last first aid training/education?	Q9 Do you think you should renew your first aid knowledge?	Q10 IF Q 7 IS NO - Do you think you might need to acquire first aid knowledge?	Q11 What is the main reason you have not yet renewed your first aid knowledge?	Q12 I would attend a first aid course.	DEM_ED	DEM_RES	DEM_HEALTHPRO	DEM_SEX	DEM_AGE	weight	DEM_2GROUPS
8	4	4	2	1	2	1	1	2	1	4	1	#NULL!	3	1	3	4	1	2	99	0.33198	2
5	1	1	1	1	2	1	2	1	1	3	1	#NULL!	2	1	3	2	2	2	45	2.08969	1
5	1	2	1	1	2	1	1	1	1	4	2	#NULL!	#NULL!	2	3	4	2	2	99	0.33198	2
2	4	1	2	1	3	1	2	2	1	4	1	#NULL!	1	1	4	4	2	2	60	0.970761	1
6	1	1	2	1	2	1	2	1	1	4	1	#NULL!	4	2	4	4	2	2	99	0.516078	2
3	1	4	2	2	2	1	2	2	1	4	2	#NULL!	#NULL!	1	1	4	2	2	60	1.77775	1
4	4	1	1	2	2	2	2	2	1	3	1	#NULL!	2	1	4	4	2	2	60	0.970761	1
5	1	1	2	3	3	2	2	1	1	4	1	#NULL!	3	1	3	4	2	2	99	0.33198	2
5	1	2	2	2	3	2	2	1	1	4	1	#NULL!	2	1	2	2	2	2	99	1.01106	2
4	4	4	2	1	2	1	2	2	2	#NULL!	#NULL!	1	1	1	1	1	2	2	60	0.87426	1
5	1	1	2	2	1	2	2	3	2	#NULL!	#NULL!	3	#NULL!	3	3	2	2	2	60	0.641759	1
3	1	1	2	2	2	3	2	3	1	4	1	#NULL!	6	2	4	2	2	2	60	0.722602	1
7	1	2	2	1	1	1	2	1	1	2	2	#NULL!	#NULL!	1	3	2	2	1	60	0.969431	1
3	1	1	1	2	2	1	2	1	1	4	1	#NULL!	5	1	2	2	2	1	60	1.98436	1
8	1	4	1	1	2	1	1	1	1	4	#NULL!	#NULL!	#NULL!	1	3	2	2	2	99	0.188116	2
5	1	3	1	2	2	2	2	1	1	4	1	#NULL!	3	1	3	2	2	2	60	0.488539	1
6	1	4	2	1	3	2	1	2	1	4	1	#NULL!	3	1	2	1	2	2	99	0.572916	2
3	1	2	2	2	2	1	2	1	1	4	2	#NULL!	#NULL!	1	4	3	2	2	60	0.477399	1
7	1	3	1	2	2	1	1	1	1	4	1	#NULL!	5	2	4	1	2	1	99	0.441747	2
3	4	2	1	1	2	3	2	1	1	3	1	#NULL!	2	1	3	4	2	2	30	3.05011	1
8	1	2	1	2	2	2	2	1	1	3	2	#NULL!	#NULL!	2	4	3	2	2	45	1.43988	1
6	1	1	1	3	2	1	2	1	1	4	1	#NULL!	2	1	4	2	2	2	60	0.722602	1
5	1	1	1	2	2	1	2	2	1	4	1	#NULL!	2	2	3	1	2	2	60	0.423989	1
#NULL!	1	4	2	1	2	1	2	1	2	#NULL!	#NULL!	1	4	2	1	2	2	2	99	0.752628	2
7	2	3	2	1	2	1	1	1	1	2	1	#NULL!	2	1	3	1	2	1	30	2.6108	1
3	1	4	1	1	1	3	1	1	1	3	2	#NULL!	#NULL!	#NULL!	#NULL!	#NULL!	#NULL!	2	99	0.781927	2
5	4	4	1	1	1	1	3	2	1	4	1	#NULL!	3	1	1	1	2	2	60	1.00736	1
8	1	1	1	2	3	1	2	1	1	4	2	#NULL!	#NULL!	2	2	2	2	2	60	0.867876	1
6	1	3	3	2	2	1	2	1	1	2	1	#NULL!	2	2	3	1	2	1	45	1.55237	1
4	1	2	3	1	1	1	2	1	1	4	1	#NULL!	4	2	2	2	2	2	45	2.88294	1
7	1	1	2	1	2	1	2	1	1	4	2	#NULL!	#NULL!	3	1	1	2	2	60	0.87426	1
5	2	4	3	1	3	1	1	1	1	4	1	#NULL!	3	1	1	2	2	2	99	0.752628	2
5	1	4	2	1	2	1	2	1	1	4	3	#NULL!	#NULL!	2	3	1	2	1	99	0.246619	2
5	2	2	1	1	2	1	2	1	1	4	2	#NULL!	#NULL!	2	1	2	2	1	99	0.986691	2
4	4	3	2	1	2	1	2	1	1	4	3	#NULL!	#NULL!	1	3	1	2	1	30	2.26584	1
5	1	1	2	1	2	1	2	1	1	1	3	#NULL!	#NULL!	1	3	1	2	2	60	0.423989	1
7	1	3	2	2	2	1	2	1	1	2	1	#NULL!	3	2	4	1	2	1	45	1.06965	1
#NULL!	4	4	1	3	1	1	1	1	1	4	3	#NULL!	#NULL!	2	1	1	2	2	99	0.988674	2
10	1	1	2	2	1	2	2	1	2	#NULL!	#NULL!	1	6	3	3	2	2	2	99	0.247114	2
4	1	1	1	2	2	2	2	2	1	4	1	#NULL!	5	1	3	2	2	2	99	0.188116	2
9	1	3	1	2	2	2	2	1	1	1	2	#NULL!	#NULL!	2	3	2	1	2	30	1.49998	1
#NULL!	#NULL!	#NULL!	#NULL!	#NULL!	#NULL!	#NULL!	#NULL!	#NULL!	#NULL!	#NULL!	#NULL!	#NULL!	#NULL!	#NULL!	#NULL!	#NULL!	#NULL!	1	#NULL!	1.18117	#NULL!
8	2	2	1	1	1	1	2	1	1	1	1	#NULL!	6	1	4	1	2	1	60	0.721152	1
6	1	2	1	2	2	1	2	1	1	2	1	#NULL!	5	2	3	2	2	1	30	2.6108	1
5	1	1	2	1	2	2	2	#NULL!	1	4	1	#NULL!	2	1	3	1	2	2	45	1.02766	1
8	1	1	1	2	2	2	2	1	1	4	1	#NULL!	5	1	2	1	1	2	60	0.867876	1
3	1	4	1	2	2	1	2	1	2	#NULL!	#NULL!	2	#NULL!	1	3	1	2	1	60	0.640471	1
7	1	3	1	1	1	1	2	1	1	3	2	#NULL!	#NULL!	1	4	4	1	2	30	1.37884	1
5	1	3	2	2	2	1	2	1	1	1	2	#NULL!	#NULL!	1	3	3	2	2	60	0.641759	1
5	1	2	1	1	2	1	2	3	1	4	1	#NULL!	2	2	3	2	2	2	60	0.641759	1
8	1	4	1	1	2	2	1	1	1	4	2	#NULL!	#NULL!	1	2	2	2	1	99	0.751089	2
4	4	4	3	1	2	1	1	2	2	#NULL!	#NULL!	1	5	3	1	2	2	2	99	0.653184	2
3	1	4	2	2	1	1	2	2	1	4	2	#NULL!	#NULL!	1	1	1	2	2	99	0.752628	2
6	1	3	1	2	2	1	2	2	1	2	1	#NULL!	5	1	4	1	2	2	45	0.708104	1
6	1	3	2	1	2	2	2	1	1	1	2	#NULL!	#NULL!	1	3	1	2	1	45	1.78871	1
4	1	4	2	2	3	3	1	1	1	4	1	#NULL!	3	1	2	2	2	1	99	0.751089	2
4	1	2	2	1	2	2	2	1	1	4	1	#NULL!	2	1	3	1	2	1	45	1.78871	1
8	1	1	2	2	2	1	2	2	1	4	1	#NULL!	2	1	2	2	2	2	45	3.78712	1
6	3	1	2	1	2	1	2	1	1	4	1	#NULL!	3	1	1	2	2	2	60	0.87426	1
3	1	4	2	1	3	1	1	1	2	#NULL!	#NULL!	1	4	#NULL!	1	1	2	2	60	0.87426	1
6	1	4	1	2	2	2	2	1	1	4	1	#NULL!	5	2	3	2	2	2	99	0.247114	2
3	1	1	1	1	2	2	2	1	1	4	2	#NULL!	#NULL!	2	3	2	2	2	99	0.247114	2
2	1	4	1	1	2	2	2	1	2	#NULL!	#NULL!	2	#NULL!	2	3	2	2	2	99	0.188116	2
6	1	2	1	2	2	1	2	1	1	4	1	#NULL!	6	1	2	2	2	2	60	1.31364	1
6	1	4	2	2	1	2	2	1	1	4	2	#NULL!	#NULL!	2	4	3	2	2	99	0.384151	2
7	1	3	2	2	3	1	2	2	1	4	1	#NULL!	5	1	3	2	2	2	60	0.641759	1
5	1	1	3	1	2	2	2	2	1	4	1	#NULL!	6	2	4	1	2	2	60	0.722602	1
2	1	4	1	1	2	2	1	1	2	#NULL!	#NULL!	1	5	1	1	1	2	2	60	0.87426	1
8	1	3	1	1	2	3	2	1	1	2	2	#NULL!	#NULL!	2	1	1	2	1	30	4.10397	1
3	4	4	1	1	1	3	1	1	1	4	3	#NULL!	#NULL!	3	3	2	2	2	99	0.188116	2
4	1	4	1	1	2	2	2	2	1	4	1	#NULL!	3	1	3	2	2	2	45	1.18412	1
7	1	2	2	1	2	2	2	1	1	1	1	#NULL!	5	1	3	2	2	1	30	2.6108	1
8	1	2	1	1	2	2	2	1	1	4	2	#NULL!	#NULL!	3	3	1	2	2	99	0.16326	2
3	1	4	2	2	2	1	2	1	1	4	2	#NULL!	#NULL!	1	1	1	2	2	99	0.752628	2
3	1	1	2	2	3	2	1	1	1	4	3	#NULL!	#NULL!	2	1	3	2	2	99	0.988674	2
9	1	3	1	1	1	1	2	1	1	1	2	#NULL!	#NULL!	1	3	3	1	2	45	1.55549	1
5	4	1	1	2	2	2	2	1	1	3	1	#NULL!	2	2	3	1	2	2	99	0.188116	2
5	1	1	1	2	1	2	2	1	1	3	1	#NULL!	6	2	2	2	1	2	30	1.72478	1
6	1	4	1	1	2	1	2	1	1	2	1	#NULL!	6	1	3	2	2	1	30	3.42963	1
5	2	1	1	2	2	2	2	1	1	4	2	#NULL!	#NULL!	1	4	2	2	2	60	0.722602	1
7	4	1	3	2	1	2	1	1	1	4	1	#NULL!	3	1	3	3	2	1	60	0.969431	1
2	4	4	3	3	3	3	3	1	2	#NULL!	#NULL!	2	#NULL!	2	1	3	2	2	99	0.988674	2
4	1	3	2	2	2	2	2	1	1	4	1	#NULL!	3	2	4	3	2	2	60	0.722602	1
5	1	3	2	2	2	2	2	1	1	1	2	#NULL!	#NULL!	2	4	3	2	2	99	0.384151	2
4	1	3	1	2	2	2	2	2	1	4	1	#NULL!	4	1	2	2	2	2	60	1.31364	1
2	1	4	2	2	1	1	2	1	1	4	2	#NULL!	#NULL!	2	2	2	2	1	99	1.13687	2
4	1	3	1	2	2	2	2	1	1	4	2	#NULL!	#NULL!	3	1	2	2	2	60	0.87426	1
6	1	4	1	2	3	1	2	2	1	4	1	#NULL!	2	2	4	2	2	2	60	0.722602	1
9	1	4	2	1	2	1	1	1	1	4	2	#NULL!	#NULL!	2	1	1	2	2	99	0.653184	2
4	1	4	2	1	2	3	2	1	1	4	1	#NULL!	6	3	1	1	2	2	99	0.653184	2
4	1	4	1	1	3	3	3	2	1	4	1	#NULL!	3	2	3	1	2	2	99	0.188116	2
8	1	3	2	1	1	1	2	1	1	3	1	#NULL!	#NULL!	1	4	1	1	2	60	0.477399	1
4	1	3	2	2	2	2	2	2	1	4	1	#NULL!	3	1	2	2	2	1	60	1.98436	1
6	1	4	1	2	2	3	2	1	1	4	2	#NULL!	#NULL!	2	2	2	2	2	45	2.50202	1
4	1	4	2	2	2	1	2	1	1	4	1	#NULL!	6	1	3	1	2	1	60	0.640471	1
6	1	4	1	1	2	1	2	1	1	4	2	#NULL!	#NULL!	2	3	1	2	2	99	0.16326	2
4	1	2	1	1	2	2	2	1	1	4	1	#NULL!	2	1	3	1	2	1	60	0.640471	1
3	1	1	1	2	2	1	2	3	1	4	1	#NULL!	3	1	3	1	2	2	60	0.423989	1
6	1	1	1	1	2	2	2	2	1	4	1	#NULL!	3	1	4	1	2	2	60	0.477399	1
5	1	2	1	1	2	2	2	1	1	4	1	#NULL!	3	1	2	4	2	1	60	2.66584	1
5	2	4	1	2	1	1	2	1	1	4	2	#NULL!	#NULL!	2	3	3	2	2	99	0.33198	2
6	1	1	1	1	2	1	2	1	1	4	1	#NULL!	3	1	3	4	2	2	60	0.862155	1
9	1	3	1	1	2	1	2	1	1	1	2	#NULL!	#NULL!	1	4	4	1	2	99	0.516078	2
7	1	1	2	2	2	2	2	1	1	4	1	#NULL!	3	1	3	4	2	2	60	0.862155	1
4	2	1	2	3	2	1	2	2	1	4	1	#NULL!	4	1	1	3	2	2	45	5.01175	1
4	2	1	2	2	1	1	1	1	1	4	1	#NULL!	2	1	4	3	2	2	99	0.516078	2
6	1	2	1	1	2	1	2	2	1	2	1	#NULL!	2	1	3	4	2	1	30	4.60745	1
8	2	4	3	2	2	1	1	3	1	4	2	#NULL!	#NULL!	2	3	4	2	2	99	0.33198	2
4	1	1	3	2	2	2	2	2	1	4	1	#NULL!	2	1	4	4	2	2	99	0.516078	2
4	1	4	1	2	2	1	2	2	1	4	1	#NULL!	1	1	2	4	1	2	45	5.01175	1
4	2	3	1	2	2	1	2	2	1	2	1	#NULL!	1	2	3	4	2	1	45	3.15665	1
5	1	1	1	2	2	1	1	1	1	4	2	#NULL!	#NULL!	2	3	4	2	2	99	0.33198	2
6	2	4	2	2	2	2	2	1	1	4	3	#NULL!	#NULL!	1	3	4	2	2	99	0.33198	2
6	1	2	2	1	1	2	2	1	1	1	2	#NULL!	#NULL!	1	4	4	2	2	60	0.970761	1
4	1	3	3	2	2	2	2	1	1	4	1	#NULL!	2	2	4	4	2	2	99	0.516078	2
7	1	1	1	1	2	1	2	1	1	1	2	#NULL!	#NULL!	1	3	4	2	2	60	0.862155	1
5	1	1	2	1	2	1	2	1	1	3	1	#NULL!	3	1	2	3	2	2	30	3.04382	1
#NULL!	1	1	2	2	1	2	2	2	1	4	2	#NULL!	#NULL!	2	3	4	2	2	99	0.33198	2
5	1	4	2	2	2	2	2	1	1	4	2	#NULL!	#NULL!	2	3	4	2	2	99	0.33198	2
8	1	3	1	1	2	2	2	1	1	3	1	#NULL!	2	1	4	4	1	2	99	0.516078	2
7	1	3	2	1	2	2	2	1	1	4	1	#NULL!	3	1	4	4	2	1	60	1.46642	1
0	1	3	2	1	2	2	2	2	1	4	1	#NULL!	5	1	3	2	2	2	60	0.862155	1
10	4	4	1	1	2	2	1	1	1	4	2	#NULL!	#NULL!	1	4	4	1	2	99	0.516078	2
6	1	3	2	2	1	2	2	2	1	4	1	#NULL!	2	1	4	3	2	2	60	0.970761	1
7	1	3	1	2	2	3	2	1	1	4	1	#NULL!	6	2	4	4	2	2	45	1.43988	1
7	1	3	1	1	2	2	2	1	1	4	1	#NULL!	2	2	4	4	1	2	99	0.516078	2
7	3	3	2	1	2	3	2	1	1	1	1	#NULL!	2	1	2	4	2	2	30	3.04382	1
5	1	3	2	1	3	1	2	1	2	#NULL!	#NULL!	1	4	2	3	4	2	1	99	0.501483	2
5	4	3	2	1	3	1	2	2	1	4	2	#NULL!	#NULL!	2	4	4	2	1	99	0.779579	2
#NULL!	1	4	1	2	1	2	2	1	2	#NULL!	#NULL!	2	#NULL!	#NULL!	#NULL!	#NULL!	#NULL!	2	#NULL!	1.37991	#NULL!
3	2	4	2	1	1	2	2	2	1	3	1	#NULL!	2	1	3	4	2	2	30	3.05011	1
5	1	1	2	1	1	1	1	2	1	4	1	#NULL!	1	1	4	3	2	2	45	1.43988	1
6	1	2	1	2	2	2	2	1	1	4	1	#NULL!	2	1	3	4	2	1	45	3.15665	1
3	1	1	1	2	2	3	2	2	1	4	1	#NULL!	3	1	4	4	2	1	60	1.46642	1
5	1	3	2	1	2	2	2	1	1	4	1	#NULL!	3	1	3	4	2	1	99	0.501483	2
1	1	4	2	2	2	1	1	1	2	#NULL!	#NULL!	2	#NULL!	2	4	4	2	2	99	0.516078	2
5	1	3	1	2	2	1	2	1	1	4	1	#NULL!	6	1	4	4	2	1	99	0.779579	2
1	1	4	1	3	3	3	2	3	2	#NULL!	#NULL!	3	#NULL!	3	1	1	2	2	60	1.77775	1
2	1	4	1	2	3	3	2	2	1	4	1	#NULL!	2	2	4	4	2	1	99	0.779579	2
3	4	1	1	2	1	3	2	1	1	4	1	#NULL!	5	2	4	4	2	2	99	0.516078	2
6	1	1	1	1	3	1	2	1	1	4	1	#NULL!	5	3	3	4	2	1	99	0.501483	2
5	1	4	2	2	2	3	2	1	1	4	2	#NULL!	#NULL!	2	3	4	2	2	99	0.33198	2
4	1	2	2	1	2	2	2	1	1	4	1	#NULL!	2	2	3	4	2	2	60	0.862155	1
10	1	2	1	1	2	1	2	1	1	1	1	#NULL!	1	2	4	4	2	1	45	2.17507	1
7	1	3	1	1	1	1	2	1	1	4	2	#NULL!	#NULL!	2	3	4	2	1	60	1.30236	1
0	1	2	2	2	2	1	3	1	2	#NULL!	#NULL!	1	5	1	4	4	2	2	99	0.516078	2
4	1	3	1	1	2	2	2	2	1	4	1	#NULL!	3	1	4	4	2	2	60	0.970761	1
5	4	4	2	2	3	3	3	1	1	4	2	#NULL!	#NULL!	3	3	4	2	2	99	0.33198	2
7	1	1	1	2	2	2	1	1	1	4	1	#NULL!	6	1	4	4	2	2	99	0.516078	2
1	1	4	1	2	2	1	3	3	1	4	1	#NULL!	2	2	4	4	2	1	45	2.17507	1
9	1	1	2	2	1	1	2	1	2	#NULL!	#NULL!	1	6	1	4	4	2	1	60	1.46642	1
3	4	4	1	2	2	1	2	2	1	4	2	#NULL!	#NULL!	2	3	4	2	1	60	1.30236	1
5	1	4	3	1	3	1	2	3	1	4	1	#NULL!	5	1	4	4	2	1	99	0.779579	2
4	1	4	2	1	2	2	2	1	1	4	2	#NULL!	#NULL!	2	4	4	2	2	60	0.970761	1
6	1	4	1	2	2	1	1	1	1	4	1	#NULL!	2	1	4	4	2	1	30	2.79817	1
5	1	1	2	1	3	1	2	1	2	#NULL!	#NULL!	1	4	2	4	3	2	2	99	0.516078	2
6	1	4	2	1	2	2	2	2	1	4	1	#NULL!	4	1	3	4	2	2	99	0.33198	2
7	1	2	1	1	2	1	2	1	1	2	1	#NULL!	1	2	3	4	2	1	30	4.60745	1
5	2	1	2	2	2	2	2	1	1	4	2	#NULL!	#NULL!	1	4	4	2	1	99	0.779579	2
4	4	1	2	1	3	3	2	1	1	2	2	#NULL!	#NULL!	1	1	4	2	1	99	2.00637	2
5	1	3	1	1	1	2	2	1	1	2	1	#NULL!	1	1	3	4	2	1	30	4.60745	1
4	1	4	2	2	2	1	2	1	1	4	3	#NULL!	#NULL!	1	3	4	2	2	99	0.33198	2
7	1	2	1	1	2	2	2	1	1	2	1	#NULL!	6	1	3	3	1	2	60	0.862155	1
5	1	2	2	1	2	1	2	2	1	4	1	#NULL!	1	3	3	4	2	2	60	0.862155	1
7	1	1	1	2	2	2	2	1	1	3	1	#NULL!	6	1	3	2	1	2	99	0.33198	2
5	1	4	2	2	1	2	2	2	1	4	2	#NULL!	#NULL!	2	4	4	2	2	60	0.970761	1
4	1	4	2	1	1	1	2	1	2	#NULL!	#NULL!	2	#NULL!	2	3	4	2	2	99	0.33198	2
6	1	1	2	1	2	1	2	1	1	4	1	#NULL!	#NULL!	1	3	4	2	2	99	0.33198	2
3	4	4	2	1	3	2	2	1	1	4	1	#NULL!	5	3	3	4	2	2	99	0.33198	2
3	1	1	1	2	2	2	2	1	1	3	1	#NULL!	2	1	3	4	2	1	30	4.60745	1
#NULL!	1	2	3	2	1	2	2	1	1	4	2	#NULL!	#NULL!	2	3	4	2	2	99	0.33198	2
4	1	2	1	2	1	2	2	1	1	4	1	#NULL!	5	3	3	3	2	2	99	0.33198	2
4	1	4	3	2	2	1	2	1	1	4	1	#NULL!	1	3	1	4	2	2	99	1.32821	2
2	2	1	2	1	2	1	2	1	1	4	1	#NULL!	1	1	3	4	2	1	60	1.30236	1
7	1	3	1	2	2	1	2	1	1	4	2	#NULL!	#NULL!	1	4	4	1	1	99	0.779579	2
7	1	2	1	3	2	1	2	1	1	4	2	#NULL!	#NULL!	2	4	4	1	2	99	0.516078	2
7	4	2	2	2	2	2	2	1	1	4	2	#NULL!	#NULL!	3	3	4	2	1	99	0.501483	2
6	2	2	2	2	2	1	2	1	1	2	1	#NULL!	1	1	2	4	2	1	45	5.01175	1
5	1	1	3	1	2	1	2	1	1	4	1	#NULL!	2	2	4	4	2	2	45	1.43988	1
7	1	3	2	2	3	1	2	1	1	1	2	#NULL!	#NULL!	1	4	4	2	1	99	0.779579	2
9	1	1	1	2	2	1	2	1	1	2	1	#NULL!	2	3	4	4	2	2	60	0.970761	1
7	1	1	2	1	2	2	2	1	1	4	3	#NULL!	#NULL!	1	3	4	2	2	99	0.33198	2
6	1	2	3	2	2	1	2	1	1	3	1	#NULL!	2	2	4	4	2	1	45	2.17507	1
5	2	3	1	2	1	1	2	1	1	4	2	#NULL!	#NULL!	2	3	3	2	1	60	1.30236	1
5	4	3	1	2	2	1	2	1	1	4	1	#NULL!	2	1	4	4	2	2	45	1.43988	1
5	1	1	2	2	3	1	2	1	1	2	1	#NULL!	2	1	1	4	2	2	99	1.32821	2
5	1	4	1	2	2	1	2	3	1	4	1	#NULL!	5	1	3	4	2	2	60	0.862155	1
2	1	1	3	1	2	3	2	1	1	4	1	#NULL!	5	1	4	4	2	1	45	2.17507	1
8	2	3	2	1	2	1	2	1	1	4	1	#NULL!	3	1	4	4	1	2	99	0.516078	2
4	1	3	1	2	1	1	2	1	1	4	1	#NULL!	4	2	3	1	2	2	99	0.33198	2
5	1	1	2	1	1	1	1	2	2	#NULL!	#NULL!	2	#NULL!	2	1	4	2	1	30	5.01175	1
8	1	3	1	2	2	2	2	2	1	4	2	#NULL!	#NULL!	2	4	4	1	2	99	0.516078	2
2	1	3	1	1	2	1	2	2	1	2	1	#NULL!	2	1	3	4	2	2	99	0.33198	2
4	4	2	1	1	2	1	2	1	1	3	3	#NULL!	#NULL!	2	3	4	2	1	99	0.501483	2
8	1	1	1	1	1	1	2	1	1	1	2	#NULL!	#NULL!	1	4	3	1	2	45	1.43988	1
4	1	4	2	2	2	2	2	2	2	#NULL!	#NULL!	2	#NULL!	2	3	4	2	2	99	0.33198	2
5	4	1	1	2	2	2	1	1	2	#NULL!	#NULL!	2	#NULL!	1	1	4	2	2	99	1.32821	2
8	2	1	1	2	1	1	2	1	1	1	2	#NULL!	#NULL!	1	4	4	2	1	45	2.17507	1
5	1	1	1	3	2	2	2	1	1	4	1	#NULL!	4	1	4	4	2	1	99	0.779579	2
8	1	2	2	2	2	3	2	1	1	4	2	#NULL!	#NULL!	2	3	4	1	2	99	0.33198	2
3	1	4	1	2	2	2	2	1	1	4	2	#NULL!	#NULL!	2	3	4	2	2	99	0.33198	2
5	4	2	3	1	2	2	2	1	1	4	1	#NULL!	6	1	4	4	2	2	45	1.43988	1
4	1	2	2	2	1	2	2	1	1	4	2	#NULL!	#NULL!	2	3	4	2	2	60	0.862155	1
6	1	2	2	1	2	1	2	1	2	#NULL!	#NULL!	2	#NULL!	1	3	1	2	1	99	0.501483	2
10	2	4	1	2	2	1	2	1	1	4	1	#NULL!	6	1	4	4	2	2	99	0.516078	2
9	1	1	2	1	2	2	2	1	1	3	1	#NULL!	6	1	4	3	2	1	60	1.46642	1
1	2	4	2	1	2	2	2	1	1	4	1	#NULL!	6	3	2	4	2	2	60	1.76477	1
10	1	3	2	1	2	2	2	1	1	1	2	#NULL!	#NULL!	1	3	1	1	2	45	1.02766	1
7	1	1	2	2	2	1	2	1	1	4	2	#NULL!	#NULL!	3	1	1	2	2	60	0.87426	1
5	2	4	2	1	1	1	#NULL!	2	2	#NULL!	#NULL!	3	#NULL!	1	2	1	2	1	99	0.865438	2
4	1	1	2	1	2	2	2	2	1	4	1	#NULL!	1	3	2	1	2	1	30	2.26117	1
8	4	4	2	2	2	2	1	1	1	4	1	#NULL!	5	1	3	1	2	2	45	1.02766	1
5	1	4	1	2	2	1	2	1	1	4	1	#NULL!	3	1	4	1	2	1	45	1.06965	1
5	1	1	2	1	2	2	1	2	1	4	2	#NULL!	#NULL!	2	1	1	2	2	99	0.752628	2
3	1	4	1	1	3	2	1	1	1	4	2	#NULL!	#NULL!	1	2	1	2	2	99	0.572916	2
5	1	2	2	1	2	1	1	1	1	4	2	#NULL!	#NULL!	2	4	2	2	1	99	0.38338	2
0	4	4	3	3	3	2	2	2	2	#NULL!	#NULL!	2	#NULL!	2	1	1	2	2	99	0.752628	2
10	1	3	1	1	2	1	1	1	1	1	2	#NULL!	#NULL!	1	4	2	2	2	60	0.477399	1
5	1	1	2	2	2	1	2	1	1	4	1	#NULL!	2	1	3	1	2	2	45	1.02766	1
6	1	3	1	1	2	1	2	1	1	3	1	#NULL!	3	1	3	1	2	1	60	0.737979	1
2	1	1	2	1	2	1	2	1	1	4	1	#NULL!	3	1	2	1	2	1	99	0.865438	2
7	1	3	1	1	1	2	2	1	1	1	1	#NULL!	2	1	2	2	1	2	30	2.26572	1
8	1	3	2	1	2	2	2	1	1	1	2	#NULL!	#NULL!	1	4	3	2	2	45	1.0718	1
10	2	2	1	1	2	2	2	1	1	4	2	#NULL!	#NULL!	1	4	2	1	1	99	0.580292	2
5	1	3	1	2	2	2	1	1	1	4	1	#NULL!	5	2	2	2	2	1	60	1.98436	1
4	1	1	2	1	1	1	2	2	1	4	1	#NULL!	2	1	3	2	2	1	60	0.969431	1
3	3	4	2	2	2	1	2	2	2	#NULL!	#NULL!	2	#NULL!	2	1	1	2	2	99	0.653184	2
5	1	4	1	2	2	1	2	2	1	4	2	#NULL!	#NULL!	2	1	2	2	1	99	0.986691	2
4	1	1	2	2	2	1	2	1	1	4	1	#NULL!	1	1	3	2	2	2	99	0.16326	2
6	1	1	1	2	2	2	2	2	1	2	1	#NULL!	3	1	3	1	2	2	60	0.488539	1
3	2	4	1	1	1	2	2	1	1	4	1	#NULL!	3	3	3	2	2	2	99	0.16326	2
6	1	2	2	1	1	1	1	1	1	2	1	#NULL!	2	1	4	1	2	2	30	0.910956	1
5	1	4	2	1	2	1	2	1	1	1	2	#NULL!	#NULL!	2	2	1	2	1	60	1.311	1
5	1	2	1	2	3	1	2	1	1	2	1	#NULL!	3	1	1	1	2	1	45	5.01175	1
5	1	2	1	1	2	1	2	1	1	4	2	#NULL!	#NULL!	2	3	2	2	1	45	1.78871	1
2	4	4	2	1	2	2	1	1	1	4	2	#NULL!	#NULL!	2	3	1	2	2	99	0.16326	2
5	1	4	2	2	1	3	2	1	1	4	2	#NULL!	#NULL!	2	3	2	1	2	99	0.247114	2
2	4	2	2	2	2	2	2	1	1	4	1	#NULL!	6	1	4	3	2	2	45	1.0718	1
8	1	4	1	1	1	1	2	1	1	2	2	#NULL!	#NULL!	2	3	2	2	1	45	2.3497	1
5	2	2	2	1	2	1	2	1	1	2	2	#NULL!	#NULL!	1	2	2	2	1	45	5.01175	1
10	1	3	1	2	2	1	1	1	1	1	2	#NULL!	#NULL!	1	3	1	2	2	30	1.49998	1
7	1	2	1	2	1	1	2	1	1	2	1	#NULL!	6	1	4	1	1	2	60	0.477399	1
5	1	2	1	1	3	2	2	1	2	#NULL!	#NULL!	1	6	3	3	2	2	2	60	0.488539	1
6	1	3	2	1	1	1	1	1	1	2	1	#NULL!	2	2	3	2	2	2	45	1.18412	1
4	2	4	2	1	2	1	1	2	2	#NULL!	#NULL!	1	4	2	1	1	2	2	45	3.53736	1
5	1	4	2	3	3	2	2	2	2	#NULL!	#NULL!	3	#NULL!	3	1	1	2	2	60	1.00736	1
6	4	1	2	2	2	1	2	1	1	4	2	#NULL!	#NULL!	2	3	1	2	2	99	0.16326	2
3	1	4	1	1	1	2	2	2	1	4	2	#NULL!	#NULL!	2	1	1	2	2	99	0.653184	2
4	1	3	1	2	1	1	2	2	1	2	1	#NULL!	3	2	3	1	2	1	30	2.26584	1
7	4	3	2	2	2	1	2	1	1	1	1	#NULL!	6	1	3	1	2	2	45	1.18412	1
1	1	1	2	2	1	1	2	1	1	5	1	#NULL!	3	1	3	1	2	2	60	0.488539	1
4	1	3	2	2	2	2	2	2	1	1	2	#NULL!	#NULL!	1	2	1	2	1	60	1.311	1
6	1	3	2	2	1	1	2	1	1	4	1	#NULL!	5	1	4	2	2	1	60	0.721152	1
5	1	4	2	3	2	2	2	2	1	3	1	#NULL!	5	1	4	2	2	2	30	1.37884	1
6	1	3	2	2	2	2	1	1	1	4	1	#NULL!	2	1	3	2	2	2	99	0.247114	2
4	1	2	1	1	2	2	2	1	2	#NULL!	#NULL!	2	#NULL!	2	1	1	2	2	99	0.752628	2
4	1	4	1	1	2	2	1	1	1	4	2	#NULL!	#NULL!	3	1	2	2	2	99	0.988674	2
5	1	4	2	2	2	2	1	1	2	#NULL!	#NULL!	2	#NULL!	1	3	2	2	2	99	0.247114	2
3	1	4	2	2	3	1	2	2	1	4	2	#NULL!	#NULL!	3	2	2	2	2	60	1.00001	1
2	1	4	2	2	3	1	2	1	2	#NULL!	#NULL!	2	#NULL!	1	1	1	2	2	99	0.653184	2
5	1	3	1	1	2	2	1	1	1	4	1	#NULL!	2	1	3	1	2	1	60	0.640471	1
#NULL!	2	4	1	2	2	1	2	1	2	#NULL!	#NULL!	1	3	3	2	1	2	2	60	0.867876	1
2	1	1	1	2	2	1	2	1	1	4	1	#NULL!	5	1	3	1	2	2	60	0.423989	1
4	1	1	2	1	2	1	2	2	1	4	1	#NULL!	5	1	3	1	2	1	45	1.55237	1
#NULL!	1	4	2	1	3	1	2	1	2	#NULL!	#NULL!	2	#NULL!	3	1	2	2	2	60	1.3233	1
#NULL!	1	1	1	2	3	1	2	2	1	4	3	#NULL!	#NULL!	2	3	4	2	2	60	0.488539	1
4	1	1	1	1	2	2	2	1	1	3	1	#NULL!	6	1	3	2	2	1	30	3.42963	1
6	2	2	1	1	1	1	2	1	1	2	2	#NULL!	#NULL!	1	3	2	2	2	30	2.2704	1
10	4	3	2	1	2	1	2	1	1	1	2	#NULL!	#NULL!	2	3	3	2	1	99	0.373287	2
5	1	1	1	1	2	2	1	2	1	4	1	#NULL!	5	1	4	2	2	1	99	0.580292	2
2	1	4	1	3	2	1	2	2	2	#NULL!	#NULL!	3	#NULL!	2	1	2	2	2	99	0.988674	2
4	1	1	1	1	2	1	2	1	1	4	2	#NULL!	#NULL!	2	3	1	2	1	99	0.284165	2
5	1	3	2	2	2	1	2	1	1	4	2	#NULL!	#NULL!	2	2	2	2	2	30	1.49688	1
5	2	1	1	2	2	2	1	2	1	4	2	#NULL!	#NULL!	2	3	1	2	2	60	0.423989	1
7	1	1	1	1	3	2	2	1	1	4	1	#NULL!	2	1	4	1	2	2	45	0.708104	1
5	1	4	3	2	3	2	2	1	1	2	2	#NULL!	#NULL!	1	1	1	2	1	60	1.32064	1
4	4	1	1	2	1	1	2	1	1	4	1	#NULL!	3	2	1	1	2	2	60	0.87426	1
6	1	2	1	1	1	1	2	1	1	1	2	#NULL!	#NULL!	3	4	2	2	2	60	0.722602	1
6	1	1	1	2	2	1	2	1	1	4	1	#NULL!	2	1	3	2	2	2	99	0.247114	2
6	1	1	1	2	3	2	2	1	1	4	1	#NULL!	4	1	3	2	2	2	99	0.247114	2
8	1	4	2	1	2	1	2	1	1	4	1	#NULL!	1	1	3	2	2	2	99	0.247114	2
5	1	2	1	1	2	1	2	3	1	4	1	#NULL!	4	1	3	2	2	2	99	0.247114	2
5	1	4	2	1	2	2	2	1	1	4	1	#NULL!	2	3	3	2	1	2	60	0.641759	1
4	1	3	2	2	2	1	2	1	1	4	1	#NULL!	5	2	4	1	2	1	45	1.2325	1
6	4	1	1	1	2	2	2	1	1	4	2	#NULL!	#NULL!	1	4	1	2	1	99	0.441747	2
5	2	2	1	2	2	1	2	1	1	4	1	#NULL!	6	1	4	1	2	2	60	0.477399	1
5	2	3	2	1	3	1	2	1	1	3	2	#NULL!	#NULL!	2	2	4	2	1	45	4.35493	1
8	1	2	1	1	2	1	1	1	1	2	2	#NULL!	#NULL!	1	4	1	2	2	60	0.550081	1
7	1	2	1	1	1	2	2	1	1	1	1	#NULL!	1	1	3	2	2	2	30	1.49998	1
7	4	1	1	1	3	1	2	2	1	4	1	#NULL!	6	1	4	1	2	2	99	0.292435	2
5	4	4	1	1	3	1	1	1	1	4	2	#NULL!	#NULL!	2	1	4	2	2	99	0.653184	2
7	#NULL!	#NULL!	#NULL!	#NULL!	#NULL!	#NULL!	#NULL!	1	1	4	1	#NULL!	2	#NULL!	#NULL!	#NULL!	#NULL!	1	#NULL!	1.0251	#NULL!
5	1	1	1	1	2	1	2	1	1	4	1	#NULL!	3	1	3	1	2	2	45	1.18412	1
3	1	1	2	2	2	3	2	1	1	4	1	#NULL!	1	1	3	1	2	2	99	0.16326	2
1	1	3	1	2	1	2	2	2	1	4	1	#NULL!	5	3	4	1	2	2	99	0.253796	2
7	1	3	1	1	1	3	2	1	1	1	2	#NULL!	#NULL!	2	3	1	1	1	30	2.6108	1
5	2	1	2	2	2	1	2	1	1	4	1	#NULL!	5	2	4	2	2	2	60	0.550081	1
10	2	1	1	2	2	2	2	2	2	#NULL!	#NULL!	2	#NULL!	2	2	2	2	2	30	1.72478	1
4	1	3	2	2	2	2	1	1	1	2	2	#NULL!	#NULL!	2	3	1	2	1	30	2.26584	1
5	2	1	2	1	1	1	2	1	1	4	1	#NULL!	2	1	4	2	2	2	30	0.910956	1
8	1	4	1	1	2	2	2	1	1	4	1	#NULL!	2	1	4	1	2	2	45	0.815909	1
4	1	4	1	2	2	2	2	2	2	#NULL!	#NULL!	1	4	2	1	1	2	2	99	0.653184	2
4	1	1	3	1	2	1	2	1	1	3	1	#NULL!	5	2	3	1	2	1	60	0.737979	1
5	3	4	2	1	3	1	2	3	1	4	2	#NULL!	#NULL!	2	2	1	2	1	99	0.751089	2
7	1	3	1	1	1	1	2	1	1	1	2	#NULL!	#NULL!	2	4	1	2	1	45	1.06965	1
5	2	1	1	2	3	2	2	2	1	4	1	#NULL!	4	1	2	1	2	2	60	0.867876	1
5	1	4	2	1	3	1	2	1	1	4	1	#NULL!	3	1	3	2	2	2	99	0.188116	2
2	1	4	2	2	2	1	2	2	1	4	2	#NULL!	#NULL!	2	1	1	2	2	99	0.653184	2
6	1	3	1	2	2	2	2	1	1	4	1	#NULL!	2	1	2	1	2	1	60	1.311	1
5	2	4	2	1	2	2	2	1	1	4	1	#NULL!	1	1	3	1	2	2	60	0.488539	1
4	2	1	1	2	3	1	2	2	2	#NULL!	#NULL!	1	3	3	3	1	2	2	99	0.188116	2
2	1	4	3	3	3	3	2	1	2	#NULL!	#NULL!	1	1	2	1	1	2	2	99	0.653184	2
8	1	4	2	2	1	3	2	1	1	2	1	#NULL!	3	1	3	2	2	2	60	0.488539	1
4	1	3	2	1	2	2	2	2	1	4	3	#NULL!	#NULL!	2	2	1	2	2	45	2.50202	1
6	3	1	2	1	3	1	1	1	1	4	2	#NULL!	#NULL!	2	3	1	2	2	60	0.488539	1
5	1	4	2	2	2	3	2	1	1	4	3	#NULL!	#NULL!	3	3	1	2	2	45	1.02766	1
4	1	1	2	1	2	2	2	2	1	4	1	#NULL!	5	3	4	2	2	2	45	0.815909	1
5	1	1	2	1	2	1	2	1	1	4	1	#NULL!	5	1	3	1	2	2	99	0.188116	2
6	1	2	2	1	2	1	2	1	1	4	1	#NULL!	2	2	4	4	2	2	45	0.815909	1
9	1	3	2	2	2	1	2	1	1	2	1	#NULL!	2	1	3	1	2	1	45	1.55237	1
5	1	1	3	2	2	1	2	2	1	4	1	#NULL!	2	1	3	1	2	2	45	1.02766	1
6	1	2	2	1	2	3	1	1	1	4	3	#NULL!	#NULL!	3	3	1	2	1	60	0.640471	1
6	1	4	1	2	1	1	1	1	2	#NULL!	#NULL!	3	#NULL!	1	4	2	2	1	99	0.441747	2
3	1	4	3	2	1	1	3	1	1	4	1	#NULL!	2	3	3	1	2	1	99	0.246619	2
6	1	3	1	1	2	1	2	1	1	2	1	#NULL!	2	1	3	2	2	1	30	2.26584	1
5	1	1	3	1	2	1	2	1	1	2	2	#NULL!	#NULL!	2	3	1	2	1	30	2.26584	1
5	4	2	1	1	2	1	2	2	1	4	2	#NULL!	#NULL!	2	2	1	2	2	99	0.572916	2
4	2	1	2	2	2	1	2	2	1	4	2	#NULL!	#NULL!	2	1	1	2	2	99	0.752628	2
8	2	2	1	1	2	1	2	1	1	1	2	#NULL!	#NULL!	1	3	1	2	1	60	0.737979	1
3	1	4	2	2	2	1	2	2	1	4	2	#NULL!	#NULL!	2	4	1	2	2	99	0.292435	2
8	#NULL!	1	#NULL!	2	3	2	#NULL!	1	3	#NULL!	#NULL!	2	#NULL!	#NULL!	#NULL!	#NULL!	#NULL!	1	#NULL!	1.18117	#NULL!
2	2	4	2	2	2	1	2	1	1	4	2	#NULL!	#NULL!	1	2	1	2	1	99	0.751089	2
8	1	4	2	2	2	2	2	1	1	4	2	#NULL!	#NULL!	3	4	1	2	2	99	0.253796	2
7	1	1	1	2	2	1	2	1	1	4	1	#NULL!	5	2	3	2	2	2	60	0.641759	1
5	2	4	1	2	2	1	2	1	2	#NULL!	#NULL!	1	5	1	4	2	2	2	60	0.722602	1
10	1	1	2	2	1	1	2	1	1	1	2	#NULL!	#NULL!	1	4	1	1	2	60	0.477399	1
6	1	3	1	1	2	1	2	2	2	#NULL!	#NULL!	3	#NULL!	2	1	1	2	2	99	0.752628	2
1	1	4	2	1	2	3	2	2	2	#NULL!	#NULL!	2	#NULL!	2	1	1	2	2	99	0.653184	2
5	1	1	1	1	2	1	1	1	1	4	1	#NULL!	2	1	3	1	2	1	45	1.55237	1
7	1	3	1	2	1	1	2	1	1	1	2	#NULL!	#NULL!	1	3	1	1	2	30	1.49998	1
4	1	1	1	2	3	2	2	1	1	4	1	#NULL!	1	1	4	1	2	2	60	0.477399	1
2	1	4	2	3	1	1	2	1	1	4	1	#NULL!	6	1	2	1	2	2	60	0.867876	1
5	1	2	1	2	2	1	2	2	1	2	1	#NULL!	2	1	3	1	2	2	30	1.72834	1
3	4	4	2	2	1	2	1	2	1	4	2	#NULL!	#NULL!	2	3	4	2	2	99	0.33198	2
6	1	1	2	1	2	1	2	1	1	4	1	#NULL!	2	1	3	4	2	2	99	0.33198	2
6	2	1	1	1	2	2	1	1	1	2	1	#NULL!	3	1	4	4	2	2	60	0.970761	1
5	4	2	2	2	3	1	2	1	1	4	3	#NULL!	#NULL!	2	2	2	2	2	99	1.01106	2
3	1	4	1	2	1	3	2	1	1	4	1	#NULL!	3	1	3	3	2	2	99	0.33198	2
7	1	3	2	1	2	1	2	1	1	4	1	#NULL!	1	1	3	4	2	2	99	0.33198	2
5	2	4	1	2	2	2	2	1	1	2	2	#NULL!	#NULL!	2	1	4	2	2	99	1.32821	2
4	2	3	2	2	2	1	2	1	1	4	1	#NULL!	6	2	3	4	2	2	99	0.33198	2
#NULL!	4	4	1	2	3	3	2	1	1	4	2	#NULL!	#NULL!	3	3	2	2	2	99	0.33198	2
0	4	4	1	1	3	3	3	1	2	#NULL!	#NULL!	3	#NULL!	1	4	4	2	2	99	0.516078	2
5	1	2	1	1	3	2	1	1	1	4	2	#NULL!	#NULL!	1	3	4	2	2	99	0.33198	2
6	1	4	2	2	2	1	2	1	1	4	2	#NULL!	#NULL!	2	3	2	2	1	99	0.501483	2
4	1	1	1	2	1	1	2	1	1	4	1	#NULL!	6	2	4	4	2	1	60	1.46642	1
6	2	4	2	1	3	1	2	3	1	4	3	#NULL!	#NULL!	3	3	4	2	2	99	0.33198	2
5	1	3	2	1	1	3	1	1	1	4	2	#NULL!	#NULL!	1	4	4	2	1	99	0.779579	2
10	1	4	2	2	1	2	2	1	1	2	2	#NULL!	#NULL!	1	4	2	1	2	60	0.970761	1
5	2	1	1	1	1	1	2	2	1	4	1	#NULL!	3	1	4	4	2	2	45	1.43988	1
8	1	3	2	2	2	2	2	1	1	4	2	#NULL!	#NULL!	2	4	4	2	2	99	0.516078	2
8	1	2	2	1	2	1	2	1	1	4	1	#NULL!	5	1	3	3	2	2	99	0.33198	2
4	2	1	2	2	1	2	2	1	1	4	1	#NULL!	1	1	3	4	1	2	60	0.862155	1
7	1	2	1	2	2	1	2	1	1	4	2	#NULL!	#NULL!	1	4	4	2	2	99	0.516078	2
8	1	2	2	2	2	1	2	1	1	3	1	#NULL!	2	1	4	4	2	1	60	1.46642	1
6	1	3	2	2	2	2	2	1	1	4	1	#NULL!	2	1	4	4	2	2	60	0.970761	1
5	1	1	1	2	2	1	2	1	1	4	2	#NULL!	#NULL!	1	4	4	2	2	99	0.516078	2
#NULL!	1	4	2	2	1	1	2	1	1	4	1	#NULL!	3	1	4	4	2	2	45	1.43988	1
8	1	1	1	1	2	1	2	3	1	4	2	#NULL!	#NULL!	1	1	2	2	2	60	1.3233	1
9	2	2	2	1	1	2	2	1	1	3	2	#NULL!	#NULL!	2	4	2	2	2	60	0.722602	1
2	1	4	2	1	3	3	2	1	1	4	1	#NULL!	4	2	3	2	2	1	45	2.3497	1
10	1	3	1	1	2	1	2	1	1	1	2	#NULL!	#NULL!	2	4	2	1	1	30	2.08286	1
7	1	3	2	1	2	2	2	1	1	4	2	#NULL!	#NULL!	1	3	1	2	1	45	1.78871	1
#NULL!	2	4	1	1	3	2	2	1	1	4	1	#NULL!	5	1	3	2	2	2	99	0.16326	2
9	1	3	1	1	2	1	2	1	1	1	1	#NULL!	1	1	3	2	1	1	30	2.26584	1
2	1	2	2	2	2	1	2	2	1	4	1	#NULL!	1	1	3	1	2	2	99	0.188116	2
7	2	3	1	1	1	1	2	1	1	4	1	#NULL!	3	1	2	1	2	1	99	0.751089	2
5	1	3	2	2	2	1	2	1	1	4	1	#NULL!	2	1	3	1	2	1	60	0.737979	1
7	1	3	2	2	1	2	2	1	1	1	1	#NULL!	6	1	1	2	1	1	30	4.10397	1
3	4	3	2	1	2	2	2	1	1	4	2	#NULL!	#NULL!	2	1	1	2	2	99	0.653184	2
6	1	1	2	1	2	1	2	1	1	4	1	#NULL!	1	1	3	1	2	1	60	0.737979	1
#NULL!	1	4	1	1	1	2	1	2	2	#NULL!	#NULL!	2	#NULL!	#NULL!	1	#NULL!	#NULL!	2	99	0.653184	2
8	1	4	2	1	1	2	2	1	1	2	1	#NULL!	2	1	4	2	2	1	45	1.2325	1
5	2	4	2	1	3	1	1	2	2	#NULL!	#NULL!	1	6	1	1	3	2	2	99	0.752628	2
3	1	1	1	2	2	2	2	2	1	4	3	#NULL!	#NULL!	2	3	1	2	1	60	0.737979	1
6	1	4	2	1	3	2	2	1	1	4	1	#NULL!	4	2	3	1	2	2	99	0.188116	2
6	1	4	2	2	2	2	2	1	1	3	1	#NULL!	6	1	4	2	2	1	30	1.58558	1
4	1	1	1	1	2	1	2	2	1	4	1	#NULL!	5	1	4	4	2	2	30	1.04964	1
2	1	4	2	2	2	2	2	1	2	#NULL!	#NULL!	2	#NULL!	2	1	1	2	2	99	0.752628	2
4	1	2	2	2	3	1	2	1	1	4	1	#NULL!	5	1	3	1	2	1	99	0.246619	2
5	1	4	2	1	2	3	1	1	1	4	3	#NULL!	#NULL!	2	2	1	2	1	99	0.751089	2
7	1	1	2	2	1	2	2	1	1	1	2	#NULL!	#NULL!	3	3	1	2	1	45	1.78871	1
8	2	3	1	2	2	2	2	1	1	2	2	#NULL!	#NULL!	2	2	2	2	1	30	2.60542	1
5	1	2	1	2	1	1	1	1	2	#NULL!	#NULL!	3	#NULL!	2	1	2	2	2	99	0.752628	2
6	3	2	1	1	2	2	1	1	1	2	1	#NULL!	2	1	2	2	2	1	30	2.26117	1
8	1	2	1	1	1	1	1	1	1	1	1	#NULL!	2	1	4	1	2	1	60	0.721152	1
8	1	1	2	1	2	1	1	1	1	4	1	#NULL!	3	1	3	1	2	1	45	1.55237	1
3	1	1	1	2	2	2	2	1	1	3	1	#NULL!	4	3	3	2	2	1	45	1.78871	1
7	1	2	2	2	2	1	2	1	1	4	1	#NULL!	3	1	1	2	2	2	60	0.87426	1
5	1	2	1	2	3	1	2	1	1	2	1	#NULL!	3	1	3	2	2	2	99	0.188116	2
5	1	3	1	1	1	2	2	2	1	3	1	#NULL!	2	1	4	1	2	2	30	0.910956	1
5	1	2	1	2	2	1	1	1	1	4	2	#NULL!	#NULL!	2	3	3	2	1	99	0.246619	2
7	1	2	2	1	1	1	2	1	1	4	2	#NULL!	#NULL!	2	4	1	1	1	60	0.721152	1
2	1	1	1	2	1	1	2	1	1	4	1	#NULL!	6	1	2	1	2	2	60	0.867876	1
5	1	1	1	1	2	1	2	3	1	3	1	#NULL!	2	2	3	2	2	1	30	2.26584	1
6	1	4	1	1	3	1	1	#NULL!	1	3	2	#NULL!	#NULL!	1	1	1	2	2	99	0.653184	2
8	1	2	1	2	2	2	2	1	1	1	2	#NULL!	#NULL!	1	2	1	2	1	30	2.26117	1
#NULL!	1	4	2	1	1	2	2	1	1	1	2	#NULL!	#NULL!	1	4	2	2	2	60	0.550081	1
9	1	3	1	1	2	2	2	1	1	3	2	#NULL!	#NULL!	1	3	1	1	2	30	1.49998	1
6	2	1	2	1	2	1	1	1	1	4	1	#NULL!	6	1	2	2	2	2	60	1.00001	1
7	1	3	1	1	2	2	2	1	1	2	1	#NULL!	3	2	3	1	2	1	30	2.26584	1
4	1	1	1	1	2	2	2	2	1	3	1	#NULL!	3	1	4	2	2	2	30	1.04964	1
8	2	4	3	1	3	3	1	1	1	4	2	#NULL!	#NULL!	2	4	3	2	1	99	0.441747	2
4	1	1	1	2	1	2	2	1	1	4	1	#NULL!	3	1	3	1	2	1	60	0.737979	1
7	1	1	1	1	3	1	2	1	1	4	2	#NULL!	#NULL!	2	3	1	2	1	99	0.284165	2
7	1	3	2	2	2	2	2	1	1	2	1	#NULL!	2	1	2	1	2	1	60	1.311	1
7	1	2	1	2	2	1	1	1	1	3	2	#NULL!	#NULL!	3	2	2	1	1	30	2.60542	1
3	1	3	2	1	2	2	2	2	2	#NULL!	#NULL!	2	#NULL!	2	3	2	2	2	99	0.188116	2
7	2	3	1	1	2	2	2	1	1	1	1	#NULL!	3	1	4	2	1	2	60	0.550081	1
5	1	1	2	1	1	2	2	1	1	4	2	#NULL!	#NULL!	2	3	2	2	2	99	0.188116	2
5	1	1	1	1	2	1	2	1	1	4	1	#NULL!	3	1	3	1	2	2	60	0.423989	1
3	1	2	1	2	1	1	2	3	1	4	1	#NULL!	2	3	4	2	2	1	45	1.2325	1
4	1	4	1	1	1	2	2	1	1	4	1	#NULL!	3	1	2	1	2	2	60	1.00001	1
7	1	1	2	1	2	1	2	1	1	4	1	#NULL!	1	1	1	1	2	2	60	0.87426	1
6	1	2	2	2	2	1	2	1	1	4	2	#NULL!	#NULL!	1	4	2	2	2	45	0.815909	1
5	1	1	1	1	3	1	1	1	1	4	1	#NULL!	3	1	2	1	2	1	60	1.311	1
6	2	4	2	2	2	1	2	1	2	#NULL!	#NULL!	2	#NULL!	1	1	1	2	2	99	0.653184	2
4	1	1	1	1	2	2	2	1	1	4	1	#NULL!	3	1	3	2	2	1	99	0.246619	2
6	3	4	3	1	3	1	2	3	1	4	2	#NULL!	#NULL!	2	1	4	2	2	99	0.653184	2
4	1	2	1	2	2	1	2	1	1	4	2	#NULL!	#NULL!	1	3	1	2	1	99	0.246619	2
2	4	4	2	2	2	3	2	2	1	4	1	#NULL!	4	2	1	2	2	2	99	0.988674	2
5	1	4	1	1	2	2	1	1	2	#NULL!	#NULL!	1	3	2	1	1	2	2	99	0.653184	2
3	2	1	1	1	2	1	2	1	2	#NULL!	#NULL!	1	3	1	4	3	2	2	60	0.722602	1
5	1	3	2	1	1	2	1	1	1	4	1	#NULL!	5	1	3	2	2	2	60	0.641759	1
6	1	1	1	2	1	1	2	1	1	4	2	#NULL!	#NULL!	2	4	2	2	2	99	0.384151	2
5	2	1	2	2	3	1	1	1	2	#NULL!	#NULL!	3	#NULL!	1	2	3	2	2	99	0.7526	2
5	1	1	1	1	1	2	1	3	1	4	1	#NULL!	2	1	4	3	2	2	99	0.384151	2
4	1	2	1	2	2	2	2	1	1	4	1	#NULL!	6	3	2	2	2	1	99	1.13687	2
5	2	1	2	1	2	1	2	2	1	4	1	#NULL!	3	2	3	2	2	2	60	0.488539	1
5	1	4	3	2	2	2	2	1	1	4	2	#NULL!	#NULL!	2	4	3	2	1	99	0.441747	2
#NULL!	1	4	1	1	2	1	2	2	1	4	2	#NULL!	#NULL!	2	3	1	2	2	99	0.188116	2
6	2	4	1	2	3	3	2	1	1	4	3	#NULL!	#NULL!	1	4	2	2	2	60	0.477399	1
1	1	3	1	1	1	1	1	2	2	#NULL!	#NULL!	1	1	2	2	1	2	2	99	0.7526	2
3	1	4	2	1	3	2	3	1	1	4	2	#NULL!	#NULL!	2	2	3	2	2	99	0.7526	2
4	4	2	1	1	3	2	1	1	1	5	1	#NULL!	6	1	3	2	2	1	60	0.969431	1
6	3	2	2	1	2	1	2	1	1	4	3	#NULL!	#NULL!	2	4	3	2	2	99	0.384151	2
4	1	4	2	1	3	1	2	2	1	4	3	#NULL!	#NULL!	1	2	1	2	1	99	0.751089	2
6	1	1	1	2	2	2	2	1	1	4	2	#NULL!	#NULL!	1	3	2	2	1	60	0.737979	1
#NULL!	2	4	1	2	2	1	1	1	1	4	2	#NULL!	#NULL!	2	1	2	2	2	99	0.653184	2
4	2	1	2	1	2	2	2	2	2	#NULL!	#NULL!	2	#NULL!	2	3	1	2	1	60	0.640471	1
5	1	1	2	2	1	1	2	1	1	3	1	#NULL!	3	1	3	1	2	1	99	0.284165	2
6	1	1	2	2	2	2	2	1	1	4	2	#NULL!	#NULL!	1	1	1	2	2	60	0.87426	1
6	1	1	1	2	2	2	2	1	1	4	1	#NULL!	3	1	4	2	2	2	99	0.292435	2
10	1	3	1	1	2	1	2	1	1	1	2	#NULL!	#NULL!	1	3	3	2	1	30	3.42963	1
10	1	1	2	1	1	1	2	1	1	4	2	#NULL!	#NULL!	2	4	2	1	1	99	0.580292	2
7	1	1	1	2	2	2	2	1	1	4	1	#NULL!	3	1	3	2	2	2	99	0.247114	2
8	1	1	1	2	2	2	2	1	1	4	1	#NULL!	2	1	4	3	2	2	60	0.722602	1
5	1	1	2	2	3	1	2	2	1	4	2	#NULL!	#NULL!	2	3	2	2	2	60	0.641759	1
3	1	4	2	1	2	1	2	1	2	#NULL!	#NULL!	1	4	1	1	2	2	2	99	0.653184	2
5	1	3	1	1	2	3	1	1	2	#NULL!	#NULL!	3	#NULL!	1	2	1	2	2	99	0.497218	2
8	1	2	2	1	2	1	2	1	1	3	1	#NULL!	3	1	2	2	2	1	60	1.51059	1
7	1	3	2	1	2	2	2	1	1	2	1	#NULL!	5	1	1	1	1	2	45	3.53736	1
8	1	2	2	2	2	1	2	1	1	4	1	#NULL!	3	1	3	2	2	2	45	1.18412	1
2	2	4	3	1	3	1	1	2	1	4	2	#NULL!	#NULL!	2	1	1	2	2	99	0.653184	2
6	1	3	2	2	2	1	2	1	1	4	1	#NULL!	4	1	2	1	2	2	99	0.497218	2
6	3	4	2	1	2	1	1	2	2	#NULL!	#NULL!	1	3	1	1	1	2	2	30	2.71681	1
5	4	4	1	1	2	2	2	3	2	#NULL!	#NULL!	2	#NULL!	1	2	1	2	2	99	0.497218	2
4	2	1	2	2	2	1	2	2	1	4	1	#NULL!	3	2	3	2	2	2	45	1.02766	1
3	1	3	1	1	2	2	2	1	1	4	1	#NULL!	2	1	4	1	2	2	99	0.292435	2
7	1	3	2	2	3	2	2	1	1	2	1	#NULL!	6	1	4	1	2	2	45	0.708104	1
3	1	4	1	1	2	2	1	2	1	4	1	#NULL!	3	1	3	1	2	2	99	0.16326	2
5	4	2	2	2	2	1	2	1	1	4	2	#NULL!	#NULL!	2	1	1	2	1	99	0.986691	2
3	1	4	2	1	3	1	1	2	2	#NULL!	#NULL!	2	#NULL!	2	3	1	2	2	99	0.16326	2
4	1	1	2	2	3	2	2	1	1	4	2	#NULL!	#NULL!	1	1	1	2	2	99	0.653184	2
8	3	1	2	2	1	1	1	1	1	4	2	#NULL!	#NULL!	1	2	1	2	2	45	2.50202	1
5	1	4	1	2	3	1	1	2	2	#NULL!	#NULL!	3	#NULL!	2	1	1	2	2	99	0.752628	2
7	1	4	2	1	1	2	2	1	1	3	1	#NULL!	2	1	4	1	2	2	30	0.910956	1
5	1	4	2	2	2	2	2	1	1	4	2	#NULL!	#NULL!	2	1	1	2	1	99	0.986691	2
7	1	1	2	1	2	1	2	1	1	4	1	#NULL!	3	1	3	1	2	1	99	0.246619	2
0	1	4	3	1	3	3	1	3	2	#NULL!	#NULL!	2	#NULL!	2	2	2	2	1	99	0.865438	2
5	1	4	2	1	2	2	1	1	1	5	2	#NULL!	#NULL!	2	1	2	1	1	99	1.13691	2
7	1	1	2	1	2	2	2	1	1	4	1	#NULL!	1	1	3	1	2	1	45	1.78871	1
3	1	1	1	1	1	2	3	1	2	#NULL!	#NULL!	1	5	1	2	1	2	2	60	0.867876	1
4	1	4	2	1	2	1	2	1	1	4	2	#NULL!	#NULL!	2	3	1	2	1	99	0.246619	2
5	4	4	1	1	3	2	1	1	1	4	2	#NULL!	#NULL!	2	1	2	2	2	99	0.653184	2
4	4	4	1	1	2	1	2	1	1	4	1	#NULL!	3	1	1	1	2	2	99	0.653184	2
9	1	3	1	1	1	1	1	1	1	1	2	#NULL!	#NULL!	1	1	2	2	1	30	4.10397	1
3	1	4	2	1	1	1	2	1	1	4	1	#NULL!	6	1	4	3	2	2	60	0.722602	1
5	1	1	1	1	2	2	2	1	1	4	2	#NULL!	#NULL!	1	1	2	2	2	99	0.988674	2
6	1	2	1	1	2	2	2	1	1	4	1	#NULL!	5	1	3	2	2	2	60	0.641759	1
8	4	2	2	2	2	1	1	1	1	4	1	#NULL!	3	1	4	3	2	1	#NULL!	2.14637	#NULL!
4	1	2	1	1	2	1	2	1	1	4	2	#NULL!	#NULL!	1	3	3	2	2	99	0.247114	2
9	1	2	1	2	2	2	2	1	1	4	2	#NULL!	#NULL!	2	1	3	2	2	99	0.988674	2
7	1	1	2	1	3	1	1	2	1	4	2	#NULL!	#NULL!	1	1	3	2	2	99	0.988674	2
5	2	4	2	1	1	1	1	1	2	#NULL!	#NULL!	1	1	2	1	1	2	2	#NULL!	0.829928	#NULL!
3	1	1	2	2	2	2	2	1	1	2	3	#NULL!	#NULL!	1	1	2	2	2	60	1.3233	1
6	1	2	2	2	2	2	2	1	1	4	2	#NULL!	#NULL!	1	3	3	2	1	99	0.373287	2
3	1	1	2	1	3	1	2	1	1	4	1	#NULL!	2	1	4	3	2	1	45	1.61905	1
5	1	4	2	2	1	1	2	1	1	4	3	#NULL!	#NULL!	2	3	3	2	2	99	0.247114	2
4	3	2	1	1	1	1	1	1	1	4	2	#NULL!	#NULL!	1	4	3	2	1	99	0.580292	2
4	1	4	2	2	2	1	2	2	1	4	3	#NULL!	#NULL!	1	2	2	2	2	99	0.7526	2
3	4	1	2	2	2	1	2	1	1	4	2	#NULL!	#NULL!	2	3	4	2	2	99	0.247114	2
5	1	4	2	2	2	2	2	2	1	4	2	#NULL!	#NULL!	2	3	2	2	2	99	0.247114	2
8	1	3	2	2	2	1	2	1	1	4	2	#NULL!	#NULL!	1	3	2	2	1	60	0.969431	1
2	4	1	2	1	2	1	2	1	1	4	1	#NULL!	3	1	2	2	2	2	60	1.31364	1
7	1	4	1	1	3	3	3	1	1	4	1	#NULL!	4	2	3	3	1	2	99	0.247114	2
7	1	1	2	1	3	2	2	1	1	2	2	#NULL!	#NULL!	1	3	1	2	1	30	2.26584	1
2	2	2	2	1	2	1	2	2	1	4	1	#NULL!	3	1	1	1	2	2	60	0.87426	1
5	1	1	2	1	2	2	2	1	2	#NULL!	#NULL!	2	#NULL!	2	1	1	2	2	60	0.87426	1
6	1	2	2	1	3	2	2	1	1	4	1	#NULL!	2	1	2	2	2	1	99	0.751089	2
5	2	1	2	1	2	2	2	1	1	4	1	#NULL!	3	1	3	1	2	1	45	1.55237	1
8	#NULL!	3	#NULL!	#NULL!	#NULL!	#NULL!	#NULL!	1	1	2	2	#NULL!	#NULL!	#NULL!	#NULL!	#NULL!	#NULL!	1	45	1.18117	1
4	4	4	2	2	3	2	2	1	1	4	1	#NULL!	2	2	1	2	2	2	60	1.00736	1
9	1	3	1	1	2	1	2	1	1	1	2	#NULL!	#NULL!	2	3	1	1	1	30	2.26584	1
5	1	1	2	1	1	2	2	1	1	1	2	#NULL!	#NULL!	1	3	2	2	2	60	0.423989	1
3	1	2	1	2	2	2	1	1	1	4	1	#NULL!	3	1	3	1	2	2	45	1.18412	1
6	3	1	1	1	2	2	2	1	2	#NULL!	#NULL!	1	6	3	3	1	2	1	99	0.246619	2
5	1	2	2	2	2	1	2	3	1	4	1	#NULL!	3	1	3	1	2	1	45	1.78871	1
6	1	1	2	2	1	1	2	1	1	4	1	#NULL!	5	2	4	1	1	2	45	0.815909	1
4	1	1	2	1	2	1	2	1	2	#NULL!	#NULL!	3	#NULL!	1	1	1	2	2	99	0.653184	2
5	1	1	1	1	2	2	1	1	1	4	2	#NULL!	#NULL!	2	1	1	2	2	99	0.752628	2
6	1	4	2	2	1	1	1	1	2	#NULL!	#NULL!	2	#NULL!	2	2	1	2	2	99	0.497218	2
5	1	2	1	1	2	2	2	1	1	2	1	#NULL!	2	3	4	2	2	2	30	0.910956	1
9	1	2	1	1	1	2	3	1	1	4	1	#NULL!	5	1	3	2	1	2	99	0.247114	2
3	1	1	2	2	2	1	2	1	1	4	1	#NULL!	5	1	4	2	2	2	45	1.0718	1
7	1	3	1	2	2	1	2	1	1	2	2	#NULL!	#NULL!	2	2	2	2	1	30	3.42256	1
5	1	2	3	2	2	3	2	1	1	2	1	#NULL!	6	1	3	2	2	1	30	3.42963	1
6	2	2	1	1	2	1	2	1	1	4	2	#NULL!	#NULL!	1	3	1	2	2	45	1.02766	1
5	2	1	2	2	2	1	2	2	1	4	1	#NULL!	5	3	2	2	2	2	60	1.00001	1
4	2	1	2	1	2	1	2	2	1	4	1	#NULL!	6	1	3	1	2	2	45	1.02766	1
5	1	4	2	1	1	1	2	2	2	#NULL!	#NULL!	1	2	1	4	1	2	2	45	0.708104	1
7	1	1	2	1	2	3	2	1	1	4	2	#NULL!	#NULL!	2	2	2	2	2	60	1.00001	1
#NULL!	1	4	2	1	1	3	2	2	2	#NULL!	#NULL!	2	#NULL!	1	1	1	2	2	60	0.87426	1
7	1	2	1	1	2	2	1	1	1	1	3	#NULL!	#NULL!	1	3	1	2	1	30	2.26584	1
2	1	2	2	1	3	1	2	1	2	#NULL!	#NULL!	2	#NULL!	3	2	1	2	2	99	0.497218	2
8	1	1	1	2	1	1	2	3	1	4	1	#NULL!	6	1	1	1	2	2	60	0.87426	1
6	1	4	1	2	3	2	2	1	1	4	2	#NULL!	#NULL!	2	3	2	2	1	99	0.284165	2
6	4	1	1	1	2	2	2	1	1	1	1	#NULL!	6	2	4	1	2	1	60	0.830943	1
#NULL!	1	4	2	2	2	1	2	2	1	4	2	#NULL!	#NULL!	2	1	2	2	2	99	0.653184	2
5	1	2	2	2	2	1	2	2	1	4	2	#NULL!	#NULL!	2	3	2	2	1	99	0.246619	2
9	1	3	1	1	2	2	2	1	1	2	1	#NULL!	2	1	4	2	2	1	30	1.37608	1
#NULL!	4	4	3	1	3	2	3	3	1	2	2	#NULL!	#NULL!	2	1	1	2	2	60	0.87426	1
6	4	1	1	2	2	1	1	1	1	4	1	#NULL!	3	1	2	1	2	1	60	1.311	1
9	1	1	2	2	2	1	2	1	1	4	1	#NULL!	3	2	3	2	2	2	60	0.423989	1
9	2	1	2	3	2	1	2	1	1	3	2	#NULL!	#NULL!	1	2	2	1	2	99	0.497218	2
5	1	4	2	1	2	1	2	1	1	4	2	#NULL!	#NULL!	1	2	1	2	1	99	0.751089	2
5	1	4	1	2	3	2	2	2	2	#NULL!	#NULL!	2	#NULL!	2	1	1	2	2	99	0.653184	2
6	1	1	2	2	2	1	2	1	#NULL!	#NULL!	#NULL!	#NULL!	#NULL!	2	3	1	2	2	45	1.18412	1
4	4	1	1	2	2	1	2	1	1	4	1	#NULL!	6	1	2	1	2	1	60	1.51059	1
5	1	4	1	1	2	1	2	1	1	4	1	#NULL!	2	1	3	2	2	2	99	0.188116	2
8	1	3	2	1	2	1	1	1	2	#NULL!	#NULL!	1	1	1	3	1	2	2	99	0.16326	2
5	1	1	1	2	2	1	2	1	1	4	1	#NULL!	3	1	3	2	2	1	99	0.284165	2
3	2	4	3	1	1	1	2	1	1	4	2	#NULL!	#NULL!	2	2	1	2	1	99	0.751089	2
6	2	4	1	2	1	1	2	1	1	4	1	#NULL!	3	1	4	1	2	2	99	0.253796	2
9	1	1	2	1	2	1	2	1	1	1	2	#NULL!	#NULL!	2	1	2	2	1	30	5.01175	1
5	1	2	2	1	1	1	2	1	1	4	3	#NULL!	#NULL!	2	2	1	2	2	99	0.497218	2
#NULL!	1	3	1	1	2	2	2	3	1	4	3	#NULL!	#NULL!	1	2	1	2	2	60	0.867876	1
6	1	4	1	1	2	2	2	2	1	4	1	#NULL!	4	1	3	3	2	2	60	0.641759	1
4	1	4	1	2	2	2	1	2	1	4	1	#NULL!	3	1	4	2	2	1	99	0.441747	2
8	1	1	1	1	2	2	1	1	1	4	1	#NULL!	#NULL!	2	4	1	1	1	60	0.830943	1
8	#NULL!	3	#NULL!	#NULL!	#NULL!	#NULL!	#NULL!	1	1	2	2	#NULL!	#NULL!	#NULL!	#NULL!	#NULL!	#NULL!	1	#NULL!	1.0251	#NULL!
4	1	3	1	1	2	1	2	1	1	4	2	#NULL!	#NULL!	2	1	1	2	2	99	0.653184	2
5	1	4	2	1	1	1	2	2	1	4	2	#NULL!	#NULL!	1	3	1	2	1	99	0.246619	2
5	1	4	1	2	1	1	1	2	1	4	1	#NULL!	3	1	3	2	2	2	99	0.188116	2
4	3	2	2	1	3	1	1	1	1	4	2	#NULL!	#NULL!	2	2	2	2	2	99	0.497218	2
6	1	4	3	1	2	1	2	1	1	4	3	#NULL!	#NULL!	1	1	1	2	1	60	1.32064	1
5	1	4	2	2	1	1	1	2	1	4	1	#NULL!	4	2	1	2	2	2	99	0.988674	2
6	1	2	1	1	2	2	2	1	1	4	2	#NULL!	#NULL!	1	1	2	2	1	99	0.986691	2
4	1	4	1	1	2	1	2	2	1	4	1	#NULL!	5	3	3	2	2	1	99	0.284165	2
4	1	3	1	2	1	1	2	1	1	4	2	#NULL!	#NULL!	2	2	2	2	1	99	0.751089	2
5	1	1	1	1	3	1	1	1	1	4	2	#NULL!	#NULL!	2	1	2	2	2	99	0.653184	2
4	1	3	2	1	2	3	2	1	1	4	1	#NULL!	2	1	1	1	2	2	99	0.653184	2
8	1	3	2	1	1	1	2	1	1	2	2	#NULL!	#NULL!	2	3	1	2	1	45	1.55237	1
6	2	2	1	2	2	2	2	1	1	4	1	#NULL!	2	1	3	2	2	1	99	0.284165	2
4	4	4	2	3	3	2	1	2	2	#NULL!	#NULL!	2	#NULL!	1	2	1	2	2	99	0.497218	2
7	1	1	2	2	2	1	2	1	1	4	1	#NULL!	6	2	2	2	2	1	99	0.751089	2
5	2	4	1	2	2	1	2	2	1	4	1	#NULL!	5	3	3	1	2	2	45	1.02766	1
5	1	2	2	2	2	2	2	1	1	4	2	#NULL!	#NULL!	2	4	3	2	2	60	0.550081	1
4	1	4	2	2	2	1	2	2	1	4	1	#NULL!	3	1	2	3	2	2	60	1.31364	1
8	1	1	1	1	2	1	2	1	1	2	1	#NULL!	6	1	3	3	1	2	60	0.641759	1
7	1	1	2	1	2	2	1	1	1	4	1	#NULL!	1	1	1	3	2	2	60	1.3233	1
4	1	1	2	2	2	1	2	1	1	1	1	#NULL!	2	1	3	3	2	2	45	1.55549	1
5	1	3	1	1	1	1	2	1	1	4	1	#NULL!	3	1	3	3	2	2	60	0.641759	1
5	1	3	2	2	2	2	1	1	1	4	1	#NULL!	5	1	3	3	2	1	99	0.373287	2
8	1	1	2	1	1	1	1	1	1	4	1	#NULL!	1	1	3	1	2	1	99	0.373287	2
3	1	4	1	2	2	1	2	2	1	4	1	#NULL!	2	1	4	2	2	2	60	0.722602	1
6	1	1	1	2	1	2	2	1	1	4	2	#NULL!	#NULL!	1	4	2	2	1	45	1.06965	1
7	1	4	1	1	1	1	2	1	1	1	2	#NULL!	#NULL!	1	4	2	2	2	60	0.550081	1
5	1	1	1	1	2	1	1	1	1	3	1	#NULL!	6	2	3	2	2	1	60	0.640471	1
5	4	4	2	2	2	1	2	2	1	4	1	#NULL!	3	1	3	1	2	2	60	0.488539	1
5	1	4	2	2	2	1	2	1	1	4	1	#NULL!	1	1	2	1	2	1	60	1.51059	1
5	1	1	1	1	2	1	1	3	1	4	1	#NULL!	3	1	3	1	2	2	60	0.488539	1
3	2	3	1	1	1	1	2	1	2	#NULL!	#NULL!	1	2	2	3	2	2	2	60	0.641759	1
5	1	2	2	1	2	1	2	1	1	1	#NULL!	#NULL!	#NULL!	1	1	2	2	2	99	0.653184	2
2	4	4	2	2	2	2	2	1	1	4	2	#NULL!	#NULL!	2	4	2	2	2	99	0.253796	2
6	1	1	1	1	2	2	2	1	1	2	1	#NULL!	6	1	4	1	2	1	45	1.06965	1
#NULL!	4	4	1	1	3	2	2	1	1	4	3	#NULL!	#NULL!	1	1	1	2	1	99	0.986691	2
5	2	1	1	1	3	2	1	1	1	4	2	#NULL!	#NULL!	2	3	2	2	2	99	0.188116	2
5	1	1	2	1	1	2	2	1	1	4	1	#NULL!	3	1	1	2	2	2	99	0.752628	2
7	1	4	3	1	3	1	2	1	1	2	2	#NULL!	#NULL!	1	4	1	2	2	45	0.708104	1
5	1	4	2	2	2	1	2	1	1	4	1	#NULL!	5	2	4	2	2	2	99	0.384151	2
8	4	2	2	1	1	1	2	1	1	4	2	#NULL!	#NULL!	1	2	3	2	1	60	1.98436	1
4	1	4	2	2	3	1	2	1	1	4	1	#NULL!	2	1	1	1	2	2	99	0.988674	2
5	1	3	1	2	3	1	2	1	1	2	1	#NULL!	2	1	4	3	2	2	45	1.0718	1
7	1	3	2	2	1	1	2	1	1	1	2	#NULL!	#NULL!	1	4	3	2	2	60	0.722602	1
7	2	3	1	2	1	1	2	2	1	1	2	#NULL!	#NULL!	2	3	3	2	1	30	3.42963	1
4	1	1	1	2	2	1	2	2	1	4	1	#NULL!	3	1	3	2	2	2	99	0.247114	2
4	1	2	2	2	2	1	2	1	1	4	1	#NULL!	1	2	1	3	2	2	60	1.3233	1
4	2	1	1	1	2	2	2	1	1	4	2	#NULL!	#NULL!	1	4	3	2	1	60	1.09155	1
3	1	1	2	2	1	2	2	1	1	4	1	#NULL!	5	2	4	3	2	1	60	1.09155	1
6	1	2	1	2	2	2	2	1	1	4	1	#NULL!	3	1	4	1	2	2	45	1.0718	1
1	1	4	1	1	1	3	2	2	1	4	2	#NULL!	#NULL!	1	1	3	2	1	60	1.99896	1
7	4	1	2	1	2	1	2	2	1	4	2	#NULL!	#NULL!	3	3	4	2	2	60	0.641759	1
6	1	4	1	1	3	1	2	2	2	#NULL!	#NULL!	1	3	1	1	1	2	1	99	0.986691	2
5	1	4	2	1	2	3	2	1	1	4	1	#NULL!	4	3	1	1	2	2	99	0.752628	2
5	1	4	2	2	2	1	2	1	1	4	1	#NULL!	1	2	2	2	2	2	99	0.572916	2
4	1	1	1	1	2	2	2	3	3	#NULL!	#NULL!	1	4	2	4	2	2	1	99	0.580292	2
5	1	2	1	2	1	2	2	1	1	3	1	#NULL!	2	1	4	2	2	1	60	1.09155	1
5	2	3	2	1	2	1	2	1	1	4	2	#NULL!	#NULL!	1	3	2	2	2	99	0.188116	2
3	2	4	2	2	2	1	1	2	1	4	2	#NULL!	#NULL!	2	2	1	2	2	99	0.572916	2
1	2	4	1	1	3	1	2	2	2	#NULL!	#NULL!	2	#NULL!	2	1	1	2	2	99	0.752628	2
2	1	4	2	2	1	1	1	1	2	#NULL!	#NULL!	1	3	1	1	1	2	2	99	0.653184	2
5	1	4	2	2	2	2	2	1	1	4	1	#NULL!	5	3	4	1	2	1	99	0.441747	2
7	1	1	2	2	2	2	2	1	1	2	2	#NULL!	#NULL!	1	3	1	2	1	60	0.640471	1
4	1	3	1	2	2	1	2	1	1	4	1	#NULL!	3	1	2	1	2	2	60	0.867876	1
#NULL!	4	4	2	1	1	2	2	2	1	4	1	#NULL!	3	2	1	1	2	1	60	1.32064	1
6	2	4	2	2	3	1	2	1	1	4	1	#NULL!	3	3	3	1	2	1	99	0.246619	2
8	2	2	1	2	2	1	2	1	1	2	2	#NULL!	#NULL!	1	4	1	2	2	45	0.708104	1
5	1	4	3	2	2	1	2	1	1	4	1	#NULL!	3	1	3	2	2	1	99	0.284165	2
4	1	3	1	1	2	1	2	2	2	#NULL!	#NULL!	2	#NULL!	2	1	3	2	2	99	0.752628	2
6	1	3	1	1	2	1	2	1	1	4	1	#NULL!	3	1	3	1	2	1	60	0.640471	1
5	2	1	2	1	2	1	2	1	1	3	3	#NULL!	#NULL!	3	3	2	2	1	60	0.640471	1
5	3	4	1	1	1	1	1	1	1	3	1	#NULL!	3	1	1	1	2	2	99	0.653184	2
5	1	1	1	2	2	1	2	1	1	4	2	#NULL!	#NULL!	1	3	1	2	2	99	0.16326	2
5	4	4	2	1	3	3	1	1	1	4	2	#NULL!	#NULL!	1	3	2	2	2	60	0.641759	1
3	1	3	1	2	2	1	2	2	1	4	1	#NULL!	3	1	4	2	2	2	99	0.292435	2
5	1	1	1	1	3	2	2	2	1	4	1	#NULL!	5	1	3	3	2	2	99	0.188116	2
6	1	3	2	2	1	2	2	1	1	1	1	#NULL!	3	1	4	2	2	2	30	1.04964	1
4	1	4	2	1	1	2	1	1	1	4	2	#NULL!	#NULL!	2	2	1	2	2	99	0.572916	2
3	2	4	2	1	2	1	2	1	1	4	2	#NULL!	#NULL!	2	1	1	2	2	99	0.653184	2
5	1	4	1	2	3	3	1	1	1	4	1	#NULL!	1	1	1	1	2	2	60	0.87426	1
#NULL!	1	4	1	1	2	1	3	1	1	4	1	#NULL!	2	1	2	1	2	1	45	4.35493	1
9	1	1	1	2	2	1	2	1	1	1	2	#NULL!	#NULL!	2	4	2	2	1	45	1.06965	1
8	1	2	2	1	3	1	2	1	1	2	2	#NULL!	#NULL!	2	4	1	2	1	45	1.2325	1
7	1	4	1	2	2	1	2	1	1	4	1	#NULL!	3	1	3	1	2	2	60	0.423989	1
5	2	1	2	2	2	2	2	1	1	4	1	#NULL!	1	2	3	2	2	2	60	0.488539	1
6	1	1	1	3	2	2	2	1	1	2	1	#NULL!	2	1	3	2	2	2	60	0.423989	1
5	1	2	1	2	2	1	2	1	1	4	1	#NULL!	3	1	3	2	2	1	99	0.373287	2
0	1	4	2	1	2	2	2	2	2	#NULL!	#NULL!	1	3	2	3	3	2	2	99	0.247114	2
8	1	1	1	2	1	1	1	1	2	#NULL!	#NULL!	1	3	1	3	2	2	2	99	0.247114	2
6	2	1	2	1	1	1	2	1	1	4	1	#NULL!	3	1	3	1	2	2	99	0.16326	2
6	1	3	2	1	1	2	2	2	1	2	1	#NULL!	1	1	3	2	2	2	30	1.72834	1
5	2	4	2	1	2	1	2	2	1	4	2	#NULL!	#NULL!	2	3	1	2	1	99	0.246619	2
5	2	1	2	1	2	2	3	1	1	4	1	#NULL!	3	3	1	2	2	2	99	0.653184	2
6	1	4	2	2	1	1	1	1	1	4	2	#NULL!	#NULL!	2	3	1	2	1	99	0.284165	2
5	1	3	3	1	2	1	2	2	1	4	2	#NULL!	#NULL!	2	2	1	2	2	99	0.497218	2
5	1	3	2	2	2	2	2	1	1	4	1	#NULL!	2	2	3	1	2	2	60	0.488539	1
8	1	4	3	2	1	1	2	1	1	4	1	#NULL!	3	1	4	1	2	2	60	0.550081	1
#NULL!	1	4	2	1	3	3	1	1	2	#NULL!	#NULL!	2	#NULL!	2	1	2	2	2	99	0.988674	2
10	2	1	2	2	2	1	2	1	1	4	2	#NULL!	#NULL!	2	3	2	2	2	99	0.247114	2
#NULL!	1	4	1	2	1	2	2	1	1	4	3	#NULL!	#NULL!	1	3	2	2	1	45	2.3497	1
5	1	1	2	1	2	1	2	1	1	4	2	#NULL!	#NULL!	2	3	3	2	1	45	2.3497	1
7	2	1	2	2	2	2	2	1	1	4	2	#NULL!	#NULL!	2	3	3	2	1	45	2.3497	1
3	1	1	2	2	2	3	2	1	1	3	1	#NULL!	5	1	3	1	2	2	99	0.16326	2
8	1	3	1	1	1	2	2	3	1	5	2	#NULL!	#NULL!	1	4	3	2	1	30	1.58558	1
4	1	2	2	2	2	1	2	1	1	4	1	#NULL!	5	1	3	2	2	2	60	0.488539	1
3	3	1	2	1	2	2	2	1	1	4	1	#NULL!	1	2	4	2	2	1	45	1.2325	1
6	1	2	1	1	1	1	1	1	1	4	3	#NULL!	#NULL!	1	1	1	2	1	99	0.986691	2
5	1	3	1	1	2	1	2	1	1	4	1	#NULL!	5	1	2	1	2	2	45	2.88294	1
4	1	1	1	2	2	1	1	1	2	#NULL!	#NULL!	2	#NULL!	1	1	1	2	2	99	0.752628	2
3	1	2	2	2	2	1	2	2	1	4	1	#NULL!	2	1	4	1	2	1	45	1.06965	1
5	2	4	2	2	2	2	2	1	2	#NULL!	#NULL!	2	#NULL!	2	1	1	2	2	99	0.752628	2
#NULL!	1	4	1	1	3	1	3	1	1	4	3	#NULL!	#NULL!	2	1	1	2	1	99	0.986691	2
0	1	4	1	1	2	2	1	2	2	#NULL!	#NULL!	2	#NULL!	2	2	2	2	2	99	0.572916	2
5	1	3	2	1	2	1	2	1	1	4	2	#NULL!	#NULL!	2	1	1	2	1	60	1.5217	1
5	1	4	1	1	1	2	3	1	1	4	2	#NULL!	#NULL!	#NULL!	1	1	2	2	99	0.752628	2
4	1	1	2	1	2	1	2	1	2	#NULL!	#NULL!	2	#NULL!	2	3	1	2	2	99	0.188116	2
4	1	4	2	1	2	3	2	1	1	4	2	#NULL!	#NULL!	2	3	3	2	2	99	0.247114	2
5	1	4	1	2	3	2	1	1	1	4	2	#NULL!	#NULL!	2	3	3	2	2	99	0.247114	2
8	1	4	1	1	3	1	2	1	1	1	2	#NULL!	#NULL!	2	3	2	2	2	60	0.641759	1
#NULL!	2	1	2	2	3	1	2	1	1	4	2	#NULL!	#NULL!	3	1	2	2	2	99	0.988674	2
8	1	3	1	1	1	1	2	1	1	3	1	#NULL!	3	1	4	3	1	2	45	1.0718	1
6	1	3	2	1	2	2	2	1	1	2	1	#NULL!	2	1	3	2	2	2	30	2.2704	1
7	1	1	3	2	1	2	2	1	1	2	1	#NULL!	3	1	1	3	2	2	99	0.988674	2
8	1	4	1	3	1	1	1	2	1	4	2	#NULL!	#NULL!	2	3	2	2	2	99	0.247114	2
6	1	1	2	2	2	1	2	1	1	4	1	#NULL!	4	2	4	3	1	2	99	0.384151	2
8	1	1	2	1	2	2	2	2	1	3	2	#NULL!	#NULL!	2	3	3	2	2	60	0.641759	1
2	1	4	2	2	1	3	2	1	2	#NULL!	#NULL!	2	#NULL!	2	3	3	2	2	99	0.247114	2
7	4	4	1	1	2	1	2	1	1	4	1	#NULL!	3	2	1	3	2	2	60	1.3233	1
4	3	3	2	2	3	2	1	1	1	4	2	#NULL!	#NULL!	2	3	1	2	1	99	0.373287	2
7	1	2	2	2	2	1	2	1	1	2	1	#NULL!	2	1	3	2	2	1	45	2.3497	1
3	3	4	2	1	3	2	2	2	2	#NULL!	#NULL!	2	#NULL!	1	4	3	2	2	99	0.384151	2
3	2	4	2	1	2	1	2	1	1	4	2	#NULL!	#NULL!	1	2	2	2	2	99	0.7526	2
6	2	3	1	1	2	2	2	1	1	1	1	#NULL!	3	2	4	2	2	2	45	1.0718	1
7	1	1	2	1	1	1	2	1	1	4	1	#NULL!	6	1	4	2	2	2	99	0.292435	2
3	4	4	2	1	3	2	1	1	1	4	2	#NULL!	#NULL!	2	3	3	2	2	99	0.188116	2
5	1	4	2	2	2	1	1	1	1	4	2	#NULL!	#NULL!	2	1	1	2	2	99	0.653184	2
5	1	2	2	1	2	1	2	1	1	4	1	#NULL!	6	1	3	2	2	2	99	0.188116	2
2	1	4	2	2	3	2	2	1	1	4	2	#NULL!	#NULL!	2	1	1	2	2	99	0.653184	2
6	1	3	2	1	1	1	2	1	1	1	1	#NULL!	3	3	3	1	2	2	45	1.02766	1
3	4	4	2	2	2	2	2	1	2	#NULL!	#NULL!	1	3	3	1	1	2	2	99	0.653184	2
4	1	4	1	1	2	1	2	1	1	4	1	#NULL!	3	1	4	2	2	2	60	0.550081	1
6	1	1	1	2	2	1	2	2	1	4	1	#NULL!	2	1	2	2	1	2	45	2.88294	1
3	2	4	3	3	3	1	2	2	1	4	2	#NULL!	#NULL!	1	2	1	2	2	99	0.572916	2
4	1	3	1	1	2	1	2	1	1	4	1	#NULL!	5	2	4	1	2	2	99	0.253796	2
5	1	4	2	2	2	3	2	2	1	4	1	#NULL!	1	2	3	1	2	2	99	0.16326	2
9	1	4	2	2	3	2	2	2	1	4	1	#NULL!	6	1	3	1	2	2	99	0.16326	2
2	1	4	1	1	2	2	1	2	1	4	1	#NULL!	4	1	3	1	2	2	99	0.188116	2
5	4	1	2	1	2	1	2	1	1	4	1	#NULL!	3	1	3	1	2	2	45	1.02766	1
5	1	4	1	1	2	1	2	1	2	#NULL!	#NULL!	1	4	2	3	1	2	2	99	0.188116	2
7	1	1	1	3	1	1	2	1	1	4	1	#NULL!	5	1	3	1	2	2	60	0.423989	1
7	1	1	2	1	1	1	2	1	1	1	1	#NULL!	5	1	2	2	2	1	45	4.35493	1
6	1	1	2	1	2	1	2	1	1	2	1	#NULL!	1	1	3	2	2	1	60	0.640471	1
3	1	2	2	1	1	1	2	1	1	4	1	#NULL!	2	1	4	2	2	2	60	0.477399	1
7	1	1	1	1	1	2	2	1	1	4	1	#NULL!	5	2	3	1	2	2	99	0.16326	2
7	1	3	1	1	1	1	2	1	1	2	1	#NULL!	2	1	1	1	1	2	30	2.71681	1
3	1	4	2	2	3	3	2	1	2	#NULL!	#NULL!	1	3	1	4	3	2	1	99	0.580292	2
4	1	3	3	1	1	1	2	2	1	3	1	#NULL!	3	1	3	2	2	2	30	2.2704	1
6	1	3	2	1	2	1	2	1	1	2	2	#NULL!	#NULL!	1	1	2	2	2	45	5.01175	1
8	1	3	1	1	2	1	2	1	1	1	2	#NULL!	#NULL!	1	4	2	2	2	45	1.0718	1
5	1	3	1	1	2	1	2	1	1	4	2	#NULL!	#NULL!	2	3	2	2	2	99	0.247114	2
6	1	3	2	1	1	1	2	1	1	4	2	#NULL!	#NULL!	2	1	2	2	2	60	1.3233	1
7	1	1	1	1	1	2	2	1	1	4	1	#NULL!	2	1	4	2	2	2	60	0.722602	1
5	1	2	2	2	2	3	2	1	1	4	1	#NULL!	3	1	3	2	2	1	99	0.373287	2
6	3	2	2	1	2	1	1	1	1	4	1	#NULL!	5	1	3	3	2	1	99	0.373287	2
5	1	3	2	2	2	2	3	2	1	4	2	#NULL!	#NULL!	2	2	2	2	1	60	1.98436	1
2	1	3	1	1	2	1	2	1	1	4	1	#NULL!	2	1	3	2	1	1	45	2.3497	1
3	1	2	1	1	2	3	2	2	1	4	1	#NULL!	4	1	4	2	2	2	45	1.0718	1
7	1	3	2	2	3	2	2	1	1	4	2	#NULL!	#NULL!	1	4	2	2	1	99	0.580292	2
10	1	2	3	2	1	2	2	1	1	4	2	#NULL!	#NULL!	2	4	2	1	2	60	0.550081	1
5	1	4	2	2	3	3	2	2	1	4	3	#NULL!	#NULL!	1	3	2	2	1	99	0.284165	2
8	1	3	3	2	1	3	2	1	1	1	2	#NULL!	#NULL!	1	4	2	2	2	45	0.815909	1
6	1	2	3	2	2	2	2	2	1	3	1	#NULL!	6	1	2	2	1	1	99	0.865438	2
6	2	2	2	1	2	2	2	1	1	4	1	#NULL!	2	1	1	2	2	1	60	1.5217	1
5	1	1	2	2	2	2	2	1	1	4	1	#NULL!	4	1	3	2	2	2	99	0.188116	2
3	1	1	2	2	2	2	2	2	1	4	1	#NULL!	2	1	4	1	2	2	45	0.708104	1
5	1	4	2	1	2	1	2	2	1	4	1	#NULL!	3	1	3	2	2	2	60	0.488539	1
5	1	1	2	1	2	2	2	1	1	4	1	#NULL!	3	1	3	2	2	2	60	0.423989	1
1	1	4	2	2	2	2	2	1	1	4	1	#NULL!	5	2	3	2	2	2	99	0.188116	2
6	1	1	2	1	2	1	2	1	1	4	2	#NULL!	#NULL!	1	2	1	2	1	99	0.865438	2
3	1	1	1	1	2	1	1	2	1	1	2	#NULL!	#NULL!	3	4	3	2	2	45	0.815909	1
3	1	1	2	1	2	2	2	1	1	4	2	#NULL!	#NULL!	2	4	2	2	2	99	0.292435	2
7	1	1	2	1	2	2	2	1	1	3	1	#NULL!	2	1	4	2	2	1	45	1.2325	1
0	4	4	3	3	3	3	3	2	3	#NULL!	#NULL!	2	#NULL!	2	1	2	2	2	99	0.988674	2
5	4	4	1	2	1	1	2	1	1	4	1	#NULL!	3	2	4	2	1	2	60	0.722602	1
0	4	4	2	2	2	1	2	2	2	#NULL!	#NULL!	2	#NULL!	2	1	1	2	2	99	0.653184	2
5	1	4	2	2	2	1	2	1	1	4	1	#NULL!	5	1	3	1	2	2	99	0.16326	2
6	4	2	1	1	2	1	1	1	2	#NULL!	#NULL!	1	2	1	2	1	2	1	60	1.311	1
8	1	1	1	2	2	1	2	2	1	4	2	#NULL!	#NULL!	2	3	1	2	1	99	0.246619	2
3	2	1	1	2	2	3	2	1	1	4	1	#NULL!	6	3	4	2	2	1	60	0.721152	1
5	2	2	1	2	2	1	2	2	1	4	2	#NULL!	#NULL!	1	2	1	2	1	60	1.311	1
5	1	2	1	1	1	3	2	1	1	1	1	#NULL!	2	1	3	1	2	2	45	1.02766	1
6	1	1	1	1	2	1	2	1	1	4	1	#NULL!	3	1	2	2	2	1	60	1.98436	1
#NULL!	4	4	2	2	2	3	1	1	2	#NULL!	#NULL!	2	#NULL!	2	1	1	2	2	99	0.752628	2
5	1	2	2	2	2	1	2	1	1	4	2	#NULL!	#NULL!	2	3	1	2	2	99	0.188116	2
5	1	1	2	1	2	1	2	2	1	4	1	#NULL!	3	3	3	1	2	2	45	1.02766	1
4	2	1	2	2	2	1	2	1	1	4	1	#NULL!	2	2	3	1	2	2	60	0.423989	1
7	1	1	1	2	2	1	2	1	1	4	2	#NULL!	#NULL!	1	3	3	2	1	99	0.373287	2
3	1	1	1	2	2	2	2	1	1	2	1	#NULL!	2	2	4	2	2	1	60	1.09155	1
8	1	4	1	1	3	1	2	1	2	#NULL!	#NULL!	1	3	1	3	2	2	2	99	0.16326	2
3	1	4	2	1	1	1	2	1	2	#NULL!	#NULL!	2	#NULL!	2	1	1	2	2	99	0.653184	2
#NULL!	4	4	3	1	3	2	2	1	1	5	3	#NULL!	#NULL!	2	1	1	2	2	99	0.653184	2
8	1	1	2	2	1	1	2	1	1	4	3	#NULL!	#NULL!	3	4	1	1	2	99	0.292435	2
5	4	3	1	1	2	1	2	2	1	4	2	#NULL!	#NULL!	2	1	2	2	1	99	0.986691	2
2	1	1	1	2	2	2	2	2	1	4	2	#NULL!	#NULL!	2	4	2	2	1	60	1.09155	1
6	1	3	2	2	2	1	1	1	1	2	1	#NULL!	2	2	3	2	2	1	60	0.969431	1
6	2	4	1	2	1	2	2	1	1	4	2	#NULL!	#NULL!	2	2	2	2	1	99	1.13687	2
3	1	2	1	1	2	1	2	1	1	4	1	#NULL!	3	1	3	2	2	1	99	0.373287	2
5	1	1	1	2	1	1	2	1	1	3	1	#NULL!	3	1	4	2	2	2	45	0.708104	1
5	1	1	3	3	2	1	2	3	1	4	2	#NULL!	#NULL!	1	1	1	2	2	60	0.87426	1
5	3	1	1	1	2	1	2	1	1	4	1	#NULL!	2	1	4	3	2	1	99	0.441747	2
5	1	1	2	1	2	2	2	2	1	4	3	#NULL!	#NULL!	2	3	2	2	2	60	0.488539	1
5	1	4	2	1	2	1	2	1	1	4	1	#NULL!	3	2	2	2	2	2	99	0.572916	2
5	2	2	2	1	2	1	2	1	1	4	3	#NULL!	#NULL!	1	3	2	2	2	60	0.488539	1
8	2	4	3	2	3	2	2	1	1	4	2	#NULL!	#NULL!	3	1	2	2	2	60	1.00736	1
7	1	3	1	2	1	1	2	1	1	1	2	#NULL!	#NULL!	1	2	1	2	2	30	1.49688	1
10	1	3	2	2	1	1	2	1	1	4	#NULL!	#NULL!	#NULL!	1	2	1	2	2	45	2.88294	1
#NULL!	4	4	2	1	3	3	1	1	2	#NULL!	#NULL!	3	#NULL!	2	1	3	2	2	99	0.752628	2
3	1	2	2	1	1	1	2	2	1	4	1	#NULL!	1	2	2	1	2	1	45	3.77952	1
8	2	3	1	1	2	2	2	1	1	4	2	#NULL!	#NULL!	1	3	2	2	1	60	0.737979	1
7	1	3	1	1	2	1	2	1	1	2	2	#NULL!	#NULL!	1	3	2	2	2	60	0.488539	1
8	1	3	1	2	2	1	2	1	1	1	1	#NULL!	6	1	3	2	1	1	45	1.78871	1
3	4	4	2	2	2	2	2	1	1	4	1	#NULL!	3	1	1	1	2	1	60	1.5217	1
4	1	1	2	2	3	1	2	1	1	4	2	#NULL!	#NULL!	3	3	2	2	2	60	0.423989	1
6	1	1	1	1	2	2	2	1	1	4	1	#NULL!	5	1	4	1	2	1	45	1.06965	1
8	1	3	1	1	2	1	2	2	1	3	1	#NULL!	6	1	4	1	1	1	45	1.06965	1
4	4	4	2	1	3	2	2	1	2	#NULL!	#NULL!	1	6	3	3	2	2	2	99	0.188116	2
3	1	1	2	2	2	1	3	2	1	4	1	#NULL!	1	1	3	2	2	1	60	0.737979	1
4	4	1	1	1	3	1	1	1	2	#NULL!	#NULL!	2	#NULL!	1	3	1	2	2	99	0.16326	2
4	1	4	3	1	1	2	2	1	1	4	2	#NULL!	#NULL!	2	3	1	2	2	99	0.16326	2
3	2	1	2	1	3	2	2	2	2	#NULL!	#NULL!	2	#NULL!	2	1	2	2	2	45	4.0759	1
7	4	4	1	2	2	1	2	1	1	4	2	#NULL!	#NULL!	1	1	2	2	2	99	0.653184	2
5	1	2	3	2	1	1	1	1	1	4	2	#NULL!	#NULL!	2	1	1	2	1	60	1.5217	1
3	1	2	3	1	2	1	1	2	1	4	1	#NULL!	3	1	1	1	2	2	60	1.00736	1
3	2	1	1	1	2	1	1	2	2	#NULL!	#NULL!	1	5	2	1	1	2	2	60	0.87426	1
3	1	2	1	1	2	3	1	1	1	3	1	#NULL!	1	1	4	2	2	1	30	1.58558	1
6	1	3	2	1	2	1	2	1	1	2	1	#NULL!	2	1	4	1	2	1	45	1.06965	1
3	1	4	1	1	3	3	2	1	1	4	2	#NULL!	#NULL!	2	3	1	2	2	99	0.16326	2
3	1	4	1	1	1	1	1	1	1	4	2	#NULL!	#NULL!	3	3	1	2	2	99	0.188116	2
4	1	4	1	1	2	2	2	1	1	1	2	#NULL!	#NULL!	1	3	2	2	1	45	2.3497	1
4	1	1	1	2	1	2	2	2	1	4	1	#NULL!	4	1	2	3	2	2	99	0.7526	2
5	1	3	2	1	1	2	2	1	1	3	1	#NULL!	2	1	3	1	2	1	45	2.3497	1
5	1	4	2	2	2	1	2	1	1	4	1	#NULL!	5	2	4	3	2	2	45	1.0718	1
8	1	2	2	1	2	1	2	1	1	4	1	#NULL!	2	2	4	1	2	2	99	0.292435	2
0	1	4	2	2	3	2	2	1	2	#NULL!	#NULL!	1	3	1	3	1	2	2	60	0.423989	1
6	4	2	1	1	2	1	2	1	1	#NULL!	3	#NULL!	#NULL!	1	3	1	2	1	99	0.246619	2
7	2	3	1	2	2	1	2	1	1	2	2	#NULL!	#NULL!	2	1	1	2	2	60	0.87426	1
5	1	1	1	2	1	1	2	2	1	4	2	#NULL!	#NULL!	2	1	1	2	1	45	5.01175	1
5	1	1	2	3	1	3	2	2	1	3	2	#NULL!	#NULL!	1	3	2	2	1	60	0.969431	1
7	#NULL!	#NULL!	#NULL!	#NULL!	#NULL!	#NULL!	#NULL!	1	1	2	1	#NULL!	1	#NULL!	#NULL!	#NULL!	#NULL!	2	#NULL!	1.02716	#NULL!
6	1	1	1	1	2	2	2	2	1	4	2	#NULL!	#NULL!	2	3	2	2	2	99	0.247114	2
5	1	1	1	2	2	1	1	1	2	#NULL!	#NULL!	2	#NULL!	1	3	1	2	2	45	1.18412	1
6	1	1	2	1	3	3	3	1	1	3	1	#NULL!	2	1	4	2	2	2	45	0.815909	1
5	2	2	2	1	2	1	2	1	1	4	2	#NULL!	#NULL!	2	1	1	2	2	99	0.752628	2
3	2	2	1	1	2	1	2	1	2	#NULL!	#NULL!	1	3	1	3	1	2	1	99	0.246619	2
5	1	4	3	1	2	1	2	1	1	4	2	#NULL!	#NULL!	1	3	1	2	1	99	0.246619	2
5	1	3	2	2	1	3	1	1	2	#NULL!	#NULL!	1	6	2	2	1	2	1	30	2.60542	1
4	1	3	1	2	1	2	2	2	1	2	1	#NULL!	6	1	3	1	2	2	30	1.49998	1
5	1	3	1	1	2	1	2	1	1	4	1	#NULL!	1	1	3	1	2	1	99	0.246619	2
5	1	1	1	2	2	1	1	1	1	2	2	#NULL!	#NULL!	2	2	1	2	1	30	2.26117	1
8	1	4	3	1	3	1	2	1	1	4	1	#NULL!	3	1	1	1	2	2	99	0.653184	2
3	1	4	3	2	3	1	1	3	1	4	2	#NULL!	#NULL!	2	3	3	2	2	99	0.247114	2
5	2	1	2	2	1	2	2	1	1	4	1	#NULL!	5	1	2	3	2	2	60	1.31364	1
5	2	4	2	2	1	2	2	1	1	4	2	#NULL!	#NULL!	2	3	2	2	2	99	0.247114	2
#NULL!	1	4	1	2	1	3	2	1	2	#NULL!	#NULL!	#NULL!	#NULL!	3	2	1	2	1	99	1.13687	2
8	1	2	2	1	2	1	2	1	1	4	2	#NULL!	#NULL!	2	4	3	2	2	60	0.550081	1
4	4	4	2	1	1	1	1	2	1	4	3	#NULL!	#NULL!	2	2	2	2	2	99	0.572916	2
7	1	1	1	2	1	1	2	1	1	2	2	#NULL!	#NULL!	2	3	1	2	1	60	0.640471	1
8	1	3	1	1	1	1	1	1	1	1	1	#NULL!	3	1	4	1	2	2	30	0.910956	1
9	1	1	1	1	2	1	2	1	1	2	2	#NULL!	#NULL!	2	3	4	2	1	60	0.640471	1
4	1	4	1	2	2	1	2	2	1	4	1	#NULL!	3	1	4	1	2	2	99	0.292435	2
6	2	1	2	1	2	1	2	1	1	4	1	#NULL!	2	2	4	1	2	1	45	1.06965	1
6	1	1	1	2	2	1	2	2	1	4	1	#NULL!	3	1	2	1	2	2	45	2.50202	1
4	1	4	1	2	2	1	2	2	1	4	3	#NULL!	#NULL!	1	2	1	2	2	99	0.497218	2
6	1	1	2	2	2	1	2	2	1	4	2	#NULL!	#NULL!	2	1	2	1	2	60	1.00736	1
7	1	1	1	1	1	3	3	1	1	4	3	#NULL!	#NULL!	1	2	2	2	1	99	0.865438	2
5	4	2	1	1	1	2	1	2	1	2	1	#NULL!	1	1	2	1	2	2	45	3.78712	1
5	1	1	2	2	2	2	2	1	1	1	1	#NULL!	3	1	2	3	2	1	30	3.42256	1
7	1	3	1	1	2	1	2	1	1	2	2	#NULL!	#NULL!	1	4	2	1	2	60	0.722602	1
5	1	1	1	2	2	1	3	1	1	4	1	#NULL!	3	1	3	2	2	2	99	0.16326	2
5	1	4	3	3	1	3	2	1	1	2	3	#NULL!	#NULL!	3	2	1	2	1	60	1.311	1
5	1	4	2	2	2	1	2	1	1	4	1	#NULL!	3	1	4	2	2	2	99	0.292435	2
4	1	4	2	1	1	3	2	1	1	4	1	#NULL!	3	1	3	2	2	2	99	0.188116	2
5	4	4	1	1	1	1	1	1	2	#NULL!	#NULL!	1	1	3	1	1	2	1	99	0.986691	2
3	1	1	2	2	1	1	2	1	1	4	2	#NULL!	#NULL!	1	3	1	1	2	99	0.16326	2
5	1	1	1	2	2	2	2	1	1	4	1	#NULL!	6	1	1	1	2	1	99	0.986691	2
3	1	4	2	1	1	2	2	2	1	4	1	#NULL!	2	1	2	2	2	2	99	0.497218	2
7	1	3	1	2	1	2	2	1	1	2	1	#NULL!	2	2	4	1	2	2	30	0.910956	1
3	1	4	1	2	2	1	2	1	1	4	1	#NULL!	3	1	2	1	2	1	60	1.311	1
2	1	4	2	1	2	2	2	2	1	4	1	#NULL!	5	1	3	1	2	2	99	0.16326	2
7	2	2	1	1	2	1	2	1	1	4	1	#NULL!	5	1	3	1	2	1	60	0.640471	1
6	1	3	1	2	3	3	1	1	1	4	2	#NULL!	#NULL!	2	3	2	2	1	99	0.246619	2
4	2	1	1	1	1	1	2	1	1	4	2	#NULL!	#NULL!	2	1	1	2	2	99	0.752628	2
#NULL!	#NULL!	#NULL!	#NULL!	#NULL!	#NULL!	#NULL!	#NULL!	#NULL!	#NULL!	#NULL!	#NULL!	#NULL!	#NULL!	#NULL!	#NULL!	#NULL!	#NULL!	1410	#NULL!	853.277	#NULL!

## Sheet: LEGEND
Q1	Q2	Q3	Q4	Q5A	Q5B	Q5C	Q5D	Q6	Q7	Q8 IF Q7 IS YES	Q9	Q10	Q12	Q11 Only those, who have responded 'Yes' to the questions 8A or 8B, let answer.
scale	1 - 112	1 - 5 chest compressions on 1 rescue breath	1 - Yes	1 - Yes	1 - Yes	1 - Yes	1 RIGHT	1 - I would give first aid myself.	1 - Yes	1 - 1 year or less	1 - Yes	1 - Yes	1 - Yes	1 - Money
	2 - 113	2 - 15 chest compressions on 2 rescue breaths	2 - No	2 - No	2 - No	2 - No	2 WRONG	2 - I would rather leave it to others.	2 - No	2 - Between 2 to 5 years	2 - No	2 - No	2 - No	2 - Time
	3 - other	3 - 30 chest compressions on 2 rescue breaths	3 - I do not know.	3 - I do not know.	3 - I do not know.	3 - I do not know.		3 - I do not know.		3 - More than 5 to 10 years	3 - I do not know.	3 - I do not know.	3 - I do not know.	3 - Because there is no offer for such courses.
	4 - I do not know.	4 - I do not know.								4 - More than 10 years				4 - Because you do not feel able to participate in the course.
														5 - Because i'm not interested at the moment.
	1 - Right	3 - Right	1 - Right	1 - Right	1 - Right	1 - Right	2 - Right							6 - I do not know, n. a.
	2,3,4 - Wrong	1, 2, 4 - Wrong	2, 3 - Wrong	2, 3 - Wrong	2, 3 - Wrong	2, 3 - Wrong	1, 3 - Wrong
